# Supplementary material for: Genetic Diversity of Potyviruses Associated with Tulip Breaking Syndrome
Source: Plants (Basel). 2020 Dec 19;9(12):1807. doi: 10.3390/plants9121807 (PMC7766433; doi:10.3390/plants9121807)
Supplement: Supplementary file 1 [file plants-09-01807-s001.zip]

Archive with 7 entries (7 files):
- Fig S1.jpg
- Table S1.docx
- Table S2.docx
- Table S3.docx
- Table S4.xlsx
- Table S5.xlsx
- Table S6.fasta
