# Supplementary material for: Genetic Diversity of Potyviruses Associated with Tulip Breaking Syndrome
Source: Plants (Basel). 2020 Dec 19;9(12):1807. doi: 10.3390/plants9121807 (PMC7766433; doi:10.3390/plants9121807)
Supplement: Supplementary file 1 [file plants-09-01807-s001.zip › Table S4.xlsx]

## Sheet: MatrixOutput
Virus	Accession Nr.	MF983709	MK368780	MK368781	MK368782	MK368783	MK368784	MK368785	MK368786	MK368787	MK368788	MK368789	MK368790	MK368791	MK368792	MK368793	MK368794	MK368795	MK368796	MK368797	MK368798	MK368799	MK368800	MK368801	MK368802	MK368803	MK368804	MK368805	MK368806	MK368807	MK368808	MK368809	MF983710	NC_001555	AB674535	JN127335	KF442403	KT923168	X63630	EU267778	AB078007	JN127341	AJ310203	FJ618539	S44147	KF553658	AB053256	AB090385	AF531458
Lily mottle virus	MF983709
Rembrandt tulip-breaking virus	MK368780	0.290886
Rembrandt tulip-breaking virus	MK368781	0.292135	0.0124844
Rembrandt tulip-breaking virus	MK368782	0.2925	0.01375	0.00125
Tulip breaking virus	MK368783	0.367041	0.337516	0.33877	0.339196
Lily mottle virus	MK368784	0.0121212	0.28839	0.289638	0.29	0.369538
Tulip breaking virus	MK368785	0.354557	0.329987	0.333752	0.334171	0.0435323	0.35206
Tulip breaking virus	MK368786	0.367041	0.33877	0.340025	0.340452	0.00373134	0.369538	0.0447761
Tulip breaking virus	MK368787	0.357054	0.332497	0.336261	0.336683	0.0435323	0.354557	0.00248756	0.0472637
Lily mottle virus	MK368788	0.0121212	0.28839	0.289638	0.29	0.367041	0.00727273	0.349563	0.367041	0.35206
Tulip breaking virus	MK368789	0.353308	0.328733	0.332497	0.332915	0.0447761	0.350811	0.00373134	0.0485075	0.00373134	0.348315
Lily mottle virus	MK368790	0.0157576	0.290886	0.292135	0.2925	0.367041	0.00848485	0.349563	0.367041	0.35206	0.0109091	0.350811
Tulip breaking virus	MK368791	0.354557	0.329987	0.333752	0.334171	0.0435323	0.35206	0.00248756	0.0472637	0.00248756	0.349563	0.00124378	0.349563
Lily mottle virus	MK368792	0.0133333	0.290886	0.290886	0.29125	0.36829	0.00606061	0.350811	0.36829	0.353308	0.00606061	0.349563	0.00727273	0.350811
Lily mottle virus	MK368793	0.0121212	0.28839	0.289638	0.29	0.367041	0.00484848	0.349563	0.367041	0.35206	0.00242424	0.348315	0.00848485	0.349563	0.00363636
Lily mottle virus	MK368794	0.0145455	0.289638	0.290886	0.29125	0.36829	0.00727273	0.350811	0.36829	0.353308	0.00727273	0.349563	0.0109091	0.350811	0.00606061	0.00484848
Tulip breaking virus	MK368795	0.357054	0.332497	0.336261	0.336683	0.0460199	0.354557	0.00497512	0.0497512	0.00497512	0.35206	0.00373134	0.35206	0.00248756	0.353308	0.35206	0.353308
Tulip breaking virus	MK368796	0.355805	0.332497	0.336261	0.336683	0.0435323	0.353308	0.00248756	0.0472637	0.00248756	0.350811	0.00373134	0.350811	0.00248756	0.35206	0.350811	0.35206	0.00497512
Tulip breaking virus	MK368797	0.355805	0.331242	0.335006	0.335427	0.0485075	0.353308	0.00746269	0.0522388	0.00746269	0.350811	0.00621891	0.350811	0.00497512	0.35206	0.350811	0.35206	0.00746269	0.00746269
Tulip breaking virus	MK368798	0.354557	0.329987	0.333752	0.334171	0.0435323	0.35206	0.00248756	0.0472637	0.00248756	0.349563	0.00124378	0.349563	0	0.350811	0.349563	0.350811	0.00248756	0.00248756	0.00497512
Tulip breaking virus	MK368799	0.354557	0.329987	0.333752	0.334171	0.0435323	0.35206	0.00248756	0.0472637	0.00248756	0.349563	0.00124378	0.349563	0	0.350811	0.349563	0.350811	0.00248756	0.00248756	0.00497512	0
Tulip breaking virus	MK368800	0.353308	0.331242	0.332497	0.332915	0.0485075	0.350811	0.0223881	0.0522388	0.0223881	0.348315	0.0211443	0.348315	0.0199005	0.349563	0.348315	0.349563	0.0223881	0.0223881	0.0248756	0.0199005	0.0199005
Lily mottle virus	MK368801	0.00606061	0.287141	0.28839	0.28875	0.36829	0.00848485	0.353308	0.36829	0.355805	0.0109091	0.35206	0.0121212	0.353308	0.00969697	0.00848485	0.0109091	0.355805	0.354557	0.354557	0.353308	0.353308	0.35206
Lily mottle virus	MK368802	0.0145455	0.285893	0.287141	0.2875	0.367041	0.00484848	0.349563	0.367041	0.35206	0.00969697	0.348315	0.0109091	0.349563	0.00848485	0.00727273	0.00969697	0.35206	0.350811	0.350811	0.349563	0.349563	0.350811	0.0109091
Lily mottle virus	MK368803	0.0133333	0.290886	0.292135	0.2925	0.365793	0.00606061	0.348315	0.365793	0.350811	0.00606061	0.349563	0.00727273	0.348315	0.00484848	0.00363636	0.00606061	0.350811	0.349563	0.349563	0.348315	0.348315	0.347066	0.00969697	0.00848485
Lily mottle virus	MK368804	0.0145455	0.289638	0.290886	0.29125	0.36829	0.00484848	0.350811	0.36829	0.353308	0.00969697	0.35206	0.00848485	0.350811	0.00848485	0.00727273	0.00969697	0.353308	0.35206	0.35206	0.350811	0.350811	0.349563	0.0109091	0.00727273	0.00606061
Tulip breaking virus	MK368805	0.354557	0.329987	0.333752	0.334171	0.0460199	0.35206	0.00248756	0.0472637	0.00497512	0.349563	0.00373134	0.349563	0.00248756	0.350811	0.349563	0.350811	0.00497512	0.00497512	0.00746269	0.00248756	0.00248756	0.0223881	0.353308	0.349563	0.348315	0.350811
Lily mottle virus	MK368806	0.0133333	0.285893	0.287141	0.2875	0.369538	0.00606061	0.35206	0.369538	0.354557	0.00848485	0.350811	0.00969697	0.35206	0.00727273	0.00606061	0.00848485	0.354557	0.353308	0.353308	0.35206	0.35206	0.350811	0.00969697	0.00606061	0.00727273	0.00848485	0.35206
Tulip breaking virus	MK368807	0.354557	0.328733	0.332497	0.332915	0.0447761	0.35206	0.00373134	0.0485075	0.00373134	0.349563	0.00248756	0.349563	0.00124378	0.350811	0.349563	0.350811	0.00373134	0.00373134	0.00621891	0.00124378	0.00124378	0.0211443	0.353308	0.349563	0.348315	0.350811	0.00373134	0.35206
Tulip breaking virus	MK368808	0.355805	0.331242	0.335006	0.335427	0.0460199	0.353308	0.00497512	0.0497512	0.00497512	0.350811	0.00373134	0.350811	0.00248756	0.35206	0.350811	0.35206	0.00497512	0.00497512	0.00746269	0.00248756	0.00248756	0.0199005	0.354557	0.350811	0.349563	0.35206	0.00497512	0.353308	0.00373134
Lily mottle virus	MK368809	0.0157576	0.293383	0.294632	0.295	0.364544	0.00848485	0.349563	0.364544	0.35206	0.00848485	0.348315	0.0121212	0.349563	0.00727273	0.00606061	0.00606061	0.35206	0.350811	0.350811	0.349563	0.349563	0.348315	0.0121212	0.0109091	0.00727273	0.0109091	0.349563	0.00969697	0.349563	0.350811
Tulip breaking virus	MF983710	0.353308	0.331242	0.332497	0.332915	0.0460199	0.350811	0.0199005	0.0497512	0.0199005	0.348315	0.0186567	0.348315	0.0174129	0.349563	0.348315	0.349563	0.0199005	0.0199005	0.0223881	0.0174129	0.0174129	0.00248756	0.35206	0.350811	0.347066	0.349563	0.0199005	0.350811	0.0186567	0.0174129	0.348315
Tobacco etch virus	NC_001555	0.400507	0.392902	0.391635	0.390863	0.360864	0.392902	0.343075	0.359593	0.345616	0.392902	0.341804	0.397972	0.343075	0.395437	0.392902	0.392902	0.345616	0.344346	0.343075	0.343075	0.343075	0.349428	0.396705	0.39417	0.39417	0.39417	0.341804	0.392902	0.344346	0.345616	0.391635	0.346887
Rembrandt tulip-breaking virus	AB674535	0.298377	0.104869	0.106117	0.10625	0.329987	0.293383	0.331242	0.332497	0.332497	0.293383	0.328733	0.298377	0.329987	0.29588	0.293383	0.294632	0.332497	0.329987	0.329987	0.329987	0.329987	0.331242	0.294632	0.293383	0.29588	0.297129	0.331242	0.293383	0.328733	0.331242	0.29588	0.331242	0.395437
Rembrandt tulip-breaking virus - Lily virus A	JN127335	0.294632	0.0973783	0.0986267	0.09875	0.340025	0.289638	0.336261	0.342535	0.337516	0.289638	0.333752	0.294632	0.335006	0.292135	0.289638	0.290886	0.337516	0.335006	0.335006	0.335006	0.335006	0.336261	0.290886	0.289638	0.292135	0.293383	0.336261	0.289638	0.333752	0.336261	0.294632	0.336261	0.385298	0.0337079
Tulip breaking virus	KF442403	0.357054	0.329987	0.333752	0.334171	0.0460199	0.354557	0.00497512	0.0497512	0.00497512	0.35206	0.00373134	0.35206	0.00248756	0.353308	0.35206	0.353308	0.00497512	0.00497512	0.00746269	0.00248756	0.00248756	0.0223881	0.355805	0.35206	0.350811	0.353308	0.00497512	0.354557	0.00373134	0.00497512	0.35206	0.0199005	0.344346	0.329987	0.335006
Tulip breaking virus	KT923168	0.364544	0.331242	0.335006	0.335427	0.0199005	0.364544	0.0261194	0.0236318	0.0261194	0.362047	0.0273632	0.362047	0.0261194	0.363296	0.362047	0.363296	0.028607	0.0261194	0.0310945	0.0261194	0.0261194	0.0410448	0.363296	0.362047	0.360799	0.363296	0.028607	0.364544	0.0273632	0.028607	0.362047	0.0385572	0.357052	0.331242	0.336261	0.028607
Tulip breaking virus - Tulip mosaic virus	X63630	0.358302	0.332497	0.336261	0.336683	0.0422886	0.355805	0.00870647	0.0460199	0.00870647	0.353308	0.00746269	0.353308	0.00621891	0.354557	0.353308	0.354557	0.00870647	0.00870647	0.011194	0.00621891	0.00621891	0.0236318	0.357054	0.353308	0.35206	0.354557	0.00870647	0.355805	0.00746269	0.00870647	0.353308	0.0211443	0.344346	0.332497	0.337516	0.00870647	0.0248756
Lily mottle virus	EU267778	0.0194175	0.29	0.28875	0.289111	0.3675	0.0194175	0.3525	0.3675	0.355	0.0218447	0.35125	0.0230583	0.3525	0.0206311	0.0194175	0.0218447	0.355	0.35375	0.35375	0.3525	0.3525	0.35375	0.0157767	0.0218447	0.0206311	0.0218447	0.3525	0.0206311	0.3525	0.35375	0.0230583	0.35375	0.397208	0.3025	0.29875	0.355	0.3625	0.35625
Lily mottle virus - Tulip band breaking virus	AB078007	0.0206061	0.285893	0.289638	0.29	0.365793	0.0109091	0.348315	0.365793	0.350811	0.0157576	0.347066	0.0169697	0.348315	0.0145455	0.0133333	0.0157576	0.350811	0.349563	0.349563	0.348315	0.348315	0.349563	0.0169697	0.0109091	0.0145455	0.0133333	0.348315	0.0121212	0.348315	0.349563	0.0169697	0.349563	0.392902	0.29588	0.292135	0.350811	0.360799	0.35206	0.0254854
Lily mottle virus	JN127341	0.138182	0.283396	0.282147	0.28	0.350811	0.135758	0.344569	0.350811	0.347066	0.133333	0.343321	0.140606	0.344569	0.13697	0.133333	0.138182	0.345818	0.345818	0.345818	0.344569	0.344569	0.345818	0.13697	0.135758	0.13697	0.135758	0.344569	0.139394	0.344569	0.345818	0.13697	0.345818	0.39417	0.297129	0.28839	0.347066	0.354557	0.348315	0.133495	0.139394
Lily mottle virus	AJ310203	0.0157576	0.28839	0.289638	0.29	0.365793	0.0157576	0.350811	0.365793	0.353308	0.0181818	0.349563	0.0193939	0.350811	0.0169697	0.0157576	0.0181818	0.353308	0.35206	0.35206	0.350811	0.350811	0.35206	0.0121212	0.0181818	0.0169697	0.0181818	0.350811	0.0169697	0.350811	0.35206	0.0193939	0.35206	0.400507	0.299625	0.294632	0.353308	0.360799	0.354557	0.0206311	0.0218182	0.139394
Lily mottle virus	FJ618539	0.132603	0.294632	0.293383	0.29125	0.360799	0.132603	0.349563	0.360799	0.35206	0.127737	0.348315	0.135036	0.349563	0.13382	0.13017	0.135036	0.350811	0.350811	0.350811	0.349563	0.349563	0.348315	0.131387	0.135036	0.13382	0.135036	0.349563	0.13382	0.349563	0.350811	0.131387	0.348315	0.3891	0.309613	0.297129	0.35206	0.359551	0.353308	0.130329	0.141119	0.0559611	0.13382
Lily mottle virus - Tulip breaking virus-Lily strain	S44147	0.125304	0.297129	0.293383	0.29125	0.362047	0.13017	0.353308	0.362047	0.355805	0.125304	0.35206	0.132603	0.353308	0.128954	0.125304	0.13017	0.354557	0.354557	0.354557	0.353308	0.353308	0.354557	0.126521	0.13017	0.128954	0.132603	0.353308	0.13017	0.353308	0.354557	0.126521	0.354557	0.392902	0.310861	0.299625	0.353308	0.363296	0.357054	0.123021	0.13382	0.0656934	0.128954	0.0377129
Lily mottle virus	KF553658	0.132603	0.298377	0.297129	0.295	0.360799	0.132603	0.349563	0.360799	0.35206	0.127737	0.348315	0.135036	0.349563	0.13382	0.13017	0.135036	0.350811	0.350811	0.350811	0.349563	0.349563	0.350811	0.131387	0.135036	0.13382	0.135036	0.349563	0.136253	0.349563	0.350811	0.131387	0.350811	0.392902	0.315855	0.303371	0.35206	0.359551	0.353308	0.127893	0.138686	0.0559611	0.128954	0.00973236	0.0352798
Lily mottle virus	AB053256	0.135036	0.29588	0.294632	0.2925	0.359551	0.135036	0.348315	0.359551	0.350811	0.13017	0.347066	0.13747	0.348315	0.136253	0.132603	0.13747	0.349563	0.349563	0.349563	0.348315	0.348315	0.349563	0.13382	0.13747	0.136253	0.13747	0.348315	0.138686	0.348315	0.349563	0.13382	0.349563	0.386565	0.313358	0.300874	0.350811	0.358302	0.35206	0.130329	0.141119	0.0559611	0.13382	0.00729927	0.0352798	0.00973236
Lily mottle virus - Tulip band breaking virus	AB090385	0.0242424	0.285893	0.285893	0.28625	0.363296	0.0242424	0.348315	0.363296	0.350811	0.0242424	0.347066	0.0254545	0.348315	0.0254545	0.0242424	0.0242424	0.350811	0.349563	0.349563	0.348315	0.348315	0.347066	0.0206061	0.0266667	0.0254545	0.0266667	0.348315	0.0254545	0.348315	0.349563	0.0278788	0.347066	0.396705	0.297129	0.29588	0.350811	0.358302	0.35206	0.0182039	0.0327273	0.134545	0.0266667	0.127737	0.127737	0.127737	0.13017
Lily mottle virus	AF531458	0.132765	0.29625	0.295	0.292866	0.36	0.132765	0.34875	0.36	0.35125	0.127893	0.3475	0.135201	0.34875	0.133983	0.130329	0.135201	0.35	0.35	0.35	0.34875	0.34875	0.35	0.131547	0.135201	0.133983	0.135201	0.34875	0.136419	0.34875	0.35	0.131547	0.35	0.388325	0.31375	0.30125	0.35	0.35875	0.3525	0.128049	0.138855	0.0535932	0.131547	0.00487211	0.0341048	0.00730816	0.00487211	0.127893
Lily mottle virus	KJ561805	0.13017	0.293383	0.292135	0.29	0.357054	0.13017	0.345818	0.357054	0.348315	0.125304	0.344569	0.132603	0.345818	0.131387	0.127737	0.132603	0.347066	0.347066	0.347066	0.345818	0.345818	0.347066	0.128954	0.132603	0.131387	0.132603	0.345818	0.13382	0.345818	0.347066	0.128954	0.347066	0.387833	0.310861	0.298377	0.348315	0.355805	0.349563	0.125457	0.136253	0.0510949	0.128954	0.00486618	0.0352798	0.00729927	0.00486618	0.125304	0.00243605
Lily mottle virus	MF781080	0.132603	0.29588	0.294632	0.2925	0.357054	0.132603	0.345818	0.357054	0.348315	0.127737	0.344569	0.135036	0.345818	0.13382	0.13017	0.135036	0.347066	0.347066	0.347066	0.345818	0.345818	0.347066	0.131387	0.135036	0.13382	0.135036	0.345818	0.136253	0.345818	0.347066	0.131387	0.347066	0.386565	0.313358	0.300874	0.348315	0.355805	0.349563	0.127893	0.138686	0.053528	0.131387	0.00486618	0.0352798	0.00729927	0.00486618	0.127737	0.00243605
Lily mottle virus	MH360239	0.131387	0.292135	0.290886	0.28875	0.358302	0.131387	0.348315	0.358302	0.350811	0.126521	0.347066	0.13382	0.348315	0.132603	0.128954	0.13382	0.349563	0.349563	0.349563	0.348315	0.348315	0.349563	0.13017	0.13382	0.132603	0.13382	0.348315	0.135036	0.348315	0.349563	0.13017	0.349563	0.386565	0.31211	0.299625	0.350811	0.357054	0.35206	0.126675	0.13747	0.0547445	0.13017	0.00608273	0.0364964	0.00851582	0.00608273	0.126521	0.00365408
[truncated: 3 more columns]

## Sheet: Idenity%
Virus	Accession Nr.	MF983709	MK368780	MK368781	MK368782	MK368783	MK368784	MK368785	MK368786	MK368787	MK368788	MK368789	MK368790	MK368791	MK368792	MK368793	MK368794	MK368795	MK368796	MK368797	MK368798	MK368799	MK368800	MK368801	MK368802	MK368803	MK368804	MK368805	MK368806	MK368807	MK368808	MK368809	MF983710	NC_001555	AB674535	JN127335	KF442403	KT923168	X63630	EU267778	AB078007	JN127341	AJ310203	FJ618539	S44147	KF553658	AB053256	AB090385	AF531458
Lily mottle virus	MF983709
Rembrandt tulip-breaking virus	MK368780	70.9114
Rembrandt tulip-breaking virus	MK368781	70.7865	98.7516
Rembrandt tulip-breaking virus	MK368782	70.75	98.625	99.875
Tulip breaking virus	MK368783	63.2959	66.2484	66.123	66.0804
Lily mottle virus	MK368784	98.7879	71.161	71.0362	71	63.0462
Tulip breaking virus	MK368785	64.5443	67.0013	66.6248	66.5829	95.6468	64.794
Tulip breaking virus	MK368786	63.2959	66.123	65.9975	65.9548	99.6269	63.0462	95.5224
Tulip breaking virus	MK368787	64.2946	66.7503	66.3739	66.3317	95.6468	64.5443	99.7512	95.2736
Lily mottle virus	MK368788	98.7879	71.161	71.0362	71	63.2959	99.2727	65.0437	63.2959	64.794
Tulip breaking virus	MK368789	64.6692	67.1267	66.7503	66.7085	95.5224	64.9189	99.6269	95.1493	99.6269	65.1685
Lily mottle virus	MK368790	98.4242	70.9114	70.7865	70.75	63.2959	99.1515	65.0437	63.2959	64.794	98.9091	64.9189
Tulip breaking virus	MK368791	64.5443	67.0013	66.6248	66.5829	95.6468	64.794	99.7512	95.2736	99.7512	65.0437	99.8756	65.0437
Lily mottle virus	MK368792	98.6667	70.9114	70.9114	70.875	63.171	99.3939	64.9189	63.171	64.6692	99.3939	65.0437	99.2727	64.9189
Lily mottle virus	MK368793	98.7879	71.161	71.0362	71	63.2959	99.5152	65.0437	63.2959	64.794	99.7576	65.1685	99.1515	65.0437	99.6364
Lily mottle virus	MK368794	98.5455	71.0362	70.9114	70.875	63.171	99.2727	64.9189	63.171	64.6692	99.2727	65.0437	98.9091	64.9189	99.3939	99.5152
Tulip breaking virus	MK368795	64.2946	66.7503	66.3739	66.3317	95.398	64.5443	99.5025	95.0249	99.5025	64.794	99.6269	64.794	99.7512	64.6692	64.794	64.6692
Tulip breaking virus	MK368796	64.4195	66.7503	66.3739	66.3317	95.6468	64.6692	99.7512	95.2736	99.7512	64.9189	99.6269	64.9189	99.7512	64.794	64.9189	64.794	99.5025
Tulip breaking virus	MK368797	64.4195	66.8758	66.4994	66.4573	95.1493	64.6692	99.2537	94.7761	99.2537	64.9189	99.3781	64.9189	99.5025	64.794	64.9189	64.794	99.2537	99.2537
Tulip breaking virus	MK368798	64.5443	67.0013	66.6248	66.5829	95.6468	64.794	99.7512	95.2736	99.7512	65.0437	99.8756	65.0437	100	64.9189	65.0437	64.9189	99.7512	99.7512	99.5025
Tulip breaking virus	MK368799	64.5443	67.0013	66.6248	66.5829	95.6468	64.794	99.7512	95.2736	99.7512	65.0437	99.8756	65.0437	100	64.9189	65.0437	64.9189	99.7512	99.7512	99.5025	100
Tulip breaking virus	MK368800	64.6692	66.8758	66.7503	66.7085	95.1493	64.9189	97.7612	94.7761	97.7612	65.1685	97.8856	65.1685	98.01	65.0437	65.1685	65.0437	97.7612	97.7612	97.5124	98.01	98.01
Lily mottle virus	MK368801	99.3939	71.2859	71.161	71.125	63.171	99.1515	64.6692	63.171	64.4195	98.9091	64.794	98.7879	64.6692	99.0303	99.1515	98.9091	64.4195	64.5443	64.5443	64.6692	64.6692	64.794
Lily mottle virus	MK368802	98.5455	71.4107	71.2859	71.25	63.2959	99.5152	65.0437	63.2959	64.794	99.0303	65.1685	98.9091	65.0437	99.1515	99.2727	99.0303	64.794	64.9189	64.9189	65.0437	65.0437	64.9189	98.9091
Lily mottle virus	MK368803	98.6667	70.9114	70.7865	70.75	63.4207	99.3939	65.1685	63.4207	64.9189	99.3939	65.0437	99.2727	65.1685	99.5152	99.6364	99.3939	64.9189	65.0437	65.0437	65.1685	65.1685	65.2934	99.0303	99.1515
Lily mottle virus	MK368804	98.5455	71.0362	70.9114	70.875	63.171	99.5152	64.9189	63.171	64.6692	99.0303	64.794	99.1515	64.9189	99.1515	99.2727	99.0303	64.6692	64.794	64.794	64.9189	64.9189	65.0437	98.9091	99.2727	99.3939
Tulip breaking virus	MK368805	64.5443	67.0013	66.6248	66.5829	95.398	64.794	99.7512	95.2736	99.5025	65.0437	99.6269	65.0437	99.7512	64.9189	65.0437	64.9189	99.5025	99.5025	99.2537	99.7512	99.7512	97.7612	64.6692	65.0437	65.1685	64.9189
Lily mottle virus	MK368806	98.6667	71.4107	71.2859	71.25	63.0462	99.3939	64.794	63.0462	64.5443	99.1515	64.9189	99.0303	64.794	99.2727	99.3939	99.1515	64.5443	64.6692	64.6692	64.794	64.794	64.9189	99.0303	99.3939	99.2727	99.1515	64.794
Tulip breaking virus	MK368807	64.5443	67.1267	66.7503	66.7085	95.5224	64.794	99.6269	95.1493	99.6269	65.0437	99.7512	65.0437	99.8756	64.9189	65.0437	64.9189	99.6269	99.6269	99.3781	99.8756	99.8756	97.8856	64.6692	65.0437	65.1685	64.9189	99.6269	64.794
Tulip breaking virus	MK368808	64.4195	66.8758	66.4994	66.4573	95.398	64.6692	99.5025	95.0249	99.5025	64.9189	99.6269	64.9189	99.7512	64.794	64.9189	64.794	99.5025	99.5025	99.2537	99.7512	99.7512	98.01	64.5443	64.9189	65.0437	64.794	99.5025	64.6692	99.6269
Lily mottle virus	MK368809	98.4242	70.6617	70.5368	70.5	63.5456	99.1515	65.0437	63.5456	64.794	99.1515	65.1685	98.7879	65.0437	99.2727	99.3939	99.3939	64.794	64.9189	64.9189	65.0437	65.0437	65.1685	98.7879	98.9091	99.2727	98.9091	65.0437	99.0303	65.0437	64.9189
Tulip breaking virus	MF983710	64.6692	66.8758	66.7503	66.7085	95.398	64.9189	98.01	95.0249	98.01	65.1685	98.1343	65.1685	98.2587	65.0437	65.1685	65.0437	98.01	98.01	97.7612	98.2587	98.2587	99.7512	64.794	64.9189	65.2934	65.0437	98.01	64.9189	98.1343	98.2587	65.1685
Tobacco etch virus	NC_001555	59.9493	60.7098	60.8365	60.9137	63.9136	60.7098	65.6925	64.0407	65.4384	60.7098	65.8196	60.2028	65.6925	60.4563	60.7098	60.7098	65.4384	65.5654	65.6925	65.6925	65.6925	65.0572	60.3295	60.583	60.583	60.583	65.8196	60.7098	65.5654	65.4384	60.8365	65.3113
Rembrandt tulip-breaking virus	AB674535	70.1623	89.5131	89.3883	89.375	67.0013	70.6617	66.8758	66.7503	66.7503	70.6617	67.1267	70.1623	67.0013	70.412	70.6617	70.5368	66.7503	67.0013	67.0013	67.0013	67.0013	66.8758	70.5368	70.6617	70.412	70.2871	66.8758	70.6617	67.1267	66.8758	70.412	66.8758	60.4563
Rembrandt tulip-breaking virus - Lily virus A	JN127335	70.5368	90.2622	90.1373	90.125	65.9975	71.0362	66.3739	65.7465	66.2484	71.0362	66.6248	70.5368	66.4994	70.7865	71.0362	70.9114	66.2484	66.4994	66.4994	66.4994	66.4994	66.3739	70.9114	71.0362	70.7865	70.6617	66.3739	71.0362	66.6248	66.3739	70.5368	66.3739	61.4702	96.6292
Tulip breaking virus	KF442403	64.2946	67.0013	66.6248	66.5829	95.398	64.5443	99.5025	95.0249	99.5025	64.794	99.6269	64.794	99.7512	64.6692	64.794	64.6692	99.5025	99.5025	99.2537	99.7512	99.7512	97.7612	64.4195	64.794	64.9189	64.6692	99.5025	64.5443	99.6269	99.5025	64.794	98.01	65.5654	67.0013	66.4994
Tulip breaking virus	KT923168	63.5456	66.8758	66.4994	66.4573	98.01	63.5456	97.3881	97.6368	97.3881	63.7953	97.2637	63.7953	97.3881	63.6704	63.7953	63.6704	97.1393	97.3881	96.8905	97.3881	97.3881	95.8955	63.6704	63.7953	63.9201	63.6704	97.1393	63.5456	97.2637	97.1393	63.7953	96.1443	64.2948	66.8758	66.3739	97.1393
Tulip breaking virus - Tulip mosaic virus	X63630	64.1698	66.7503	66.3739	66.3317	95.7711	64.4195	99.1294	95.398	99.1294	64.6692	99.2537	64.6692	99.3781	64.5443	64.6692	64.5443	99.1294	99.1294	98.8806	99.3781	99.3781	97.6368	64.2946	64.6692	64.794	64.5443	99.1294	64.4195	99.2537	99.1294	64.6692	97.8856	65.5654	66.7503	66.2484	99.1294	97.5124
Lily mottle virus	EU267778	98.0583	71	71.125	71.0889	63.25	98.0583	64.75	63.25	64.5	97.8155	64.875	97.6942	64.75	97.9369	98.0583	97.8155	64.5	64.625	64.625	64.75	64.75	64.625	98.4223	97.8155	97.9369	97.8155	64.75	97.9369	64.75	64.625	97.6942	64.625	60.2792	69.75	70.125	64.5	63.75	64.375
Lily mottle virus - Tulip band breaking virus	AB078007	97.9394	71.4107	71.0362	71	63.4207	98.9091	65.1685	63.4207	64.9189	98.4242	65.2934	98.303	65.1685	98.5455	98.6667	98.4242	64.9189	65.0437	65.0437	65.1685	65.1685	65.0437	98.303	98.9091	98.5455	98.6667	65.1685	98.7879	65.1685	65.0437	98.303	65.0437	60.7098	70.412	70.7865	64.9189	63.9201	64.794	97.4515
Lily mottle virus	JN127341	86.1818	71.6604	71.7853	72	64.9189	86.4242	65.5431	64.9189	65.2934	86.6667	65.6679	85.9394	65.5431	86.303	86.6667	86.1818	65.4182	65.4182	65.4182	65.5431	65.5431	65.4182	86.303	86.4242	86.303	86.4242	65.5431	86.0606	65.5431	65.4182	86.303	65.4182	60.583	70.2871	71.161	65.2934	64.5443	65.1685	86.6505	86.0606
Lily mottle virus	AJ310203	98.4242	71.161	71.0362	71	63.4207	98.4242	64.9189	63.4207	64.6692	98.1818	65.0437	98.0606	64.9189	98.303	98.4242	98.1818	64.6692	64.794	64.794	64.9189	64.9189	64.794	98.7879	98.1818	98.303	98.1818	64.9189	98.303	64.9189	64.794	98.0606	64.794	59.9493	70.0375	70.5368	64.6692	63.9201	64.5443	97.9369	97.8182	86.0606
Lily mottle virus	FJ618539	86.7397	70.5368	70.6617	70.875	63.9201	86.7397	65.0437	63.9201	64.794	87.2263	65.1685	86.4964	65.0437	86.618	86.983	86.4964	64.9189	64.9189	64.9189	65.0437	65.0437	65.1685	86.8613	86.4964	86.618	86.4964	65.0437	86.618	65.0437	64.9189	86.8613	65.1685	61.09	69.0387	70.2871	64.794	64.0449	64.6692	86.9671	85.8881	94.4039	86.618
Lily mottle virus - Tulip breaking virus-Lily strain	S44147	87.4696	70.2871	70.6617	70.875	63.7953	86.983	64.6692	63.7953	64.4195	87.4696	64.794	86.7397	64.6692	87.1046	87.4696	86.983	64.5443	64.5443	64.5443	64.6692	64.6692	64.5443	87.3479	86.983	87.1046	86.7397	64.6692	86.983	64.6692	64.5443	87.3479	64.5443	60.7098	68.9139	70.0375	64.6692	63.6704	64.2946	87.6979	86.618	93.4307	87.1046	96.2287
Lily mottle virus	KF553658	86.7397	70.1623	70.2871	70.5	63.9201	86.7397	65.0437	63.9201	64.794	87.2263	65.1685	86.4964	65.0437	86.618	86.983	86.4964	64.9189	64.9189	64.9189	65.0437	65.0437	64.9189	86.8613	86.4964	86.618	86.4964	65.0437	86.3747	65.0437	64.9189	86.8613	64.9189	60.7098	68.4145	69.6629	64.794	64.0449	64.6692	87.2107	86.1314	94.4039	87.1046	99.0268	96.472
Lily mottle virus	AB053256	86.4964	70.412	70.5368	70.75	64.0449	86.4964	65.1685	64.0449	64.9189	86.983	65.2934	86.253	65.1685	86.3747	86.7397	86.253	65.0437	65.0437	65.0437	65.1685	65.1685	65.0437	86.618	86.253	86.3747	86.253	65.1685	86.1314	65.1685	65.0437	86.618	65.0437	61.3435	68.6642	69.9126	64.9189	64.1698	64.794	86.9671	85.8881	94.4039	86.618	99.2701	96.472	99.0268
Lily mottle virus - Tulip band breaking virus	AB090385	97.5758	71.4107	71.4107	71.375	63.6704	97.5758	65.1685	63.6704	64.9189	97.5758	65.2934	97.4545	65.1685	97.4545	97.5758	97.5758	64.9189	65.0437	65.0437	65.1685	65.1685	65.2934	97.9394	97.3333	97.4545	97.3333	65.1685	97.4545	65.1685	65.0437	97.2121	65.2934	60.3295	70.2871	70.412	64.9189	64.1698	64.794	98.1796	96.7273	86.5455	97.3333	87.2263	87.2263	87.2263	86.983
Lily mottle virus	AF531458	86.7235	70.375	70.5	70.7134	64	86.7235	65.125	64	64.875	87.2107	65.25	86.4799	65.125	86.6017	86.9671	86.4799	65	65	65	65.125	65.125	65	86.8453	86.4799	86.6017	86.4799	65.125	86.3581	65.125	65	86.8453	65	61.1675	68.625	69.875	65	64.125	64.75	87.1951	86.1145	94.6407	86.8453	99.5128	96.5895	99.2692	99.5128	87.2107
Lily mottle virus	KJ561805	86.983	70.6617	70.7865	71	64.2946	86.983	65.4182	64.2946	65.1685	87.4696	65.5431	86.7397	65.4182	86.8613	87.2263	86.7397	65.2934	65.2934	65.2934	65.4182	65.4182	65.2934	87.1046	86.7397	86.8613	86.7397	65.4182	86.618	65.4182	65.2934	87.1046	65.2934	61.2167	68.9139	70.1623	65.1685	64.4195	65.0437	87.4543	86.3747	94.8905	87.1046	99.5134	96.472	99.2701	99.5134	87.4696	99.7564
Lily mottle virus	MF781080	86.7397	70.412	70.5368	70.75	64.2946	86.7397	65.4182	64.2946	65.1685	87.2263	65.5431	86.4964	65.4182	86.618	86.983	86.4964	65.2934	65.2934	65.2934	65.4182	65.4182	65.2934	86.8613	86.4964	86.618	86.4964	65.4182	86.3747	65.4182	65.2934	86.8613	65.2934	61.3435	68.6642	69.9126	65.1685	64.4195	65.0437	87.2107	86.1314	94.6472	86.8613	99.5134	96.472	99.2701	99.5134	87.2263	99.7564
Lily mottle virus	MH360239	86.8613	70.7865	70.9114	71.125	64.1698	86.8613	65.1685	64.1698	64.9189	87.3479	65.2934	86.618	65.1685	86.7397	87.1046	86.618	65.0437	65.0437	65.0437	65.1685	65.1685	65.0437	86.983	86.618	86.7397	86.618	65.1685	86.4964	65.1685	65.0437	86.983	65.0437	61.3435	68.789	70.0375	64.9189	64.2946	64.794	87.3325	86.253	94.5255	86.983	99.3917	96.3504	99.1484	99.3917	87.3479	99.6346
[truncated: 3 more columns]

## Sheet: Caption
Table. Estimates of Evolutionary Divergence between Sequences
The number of base differences per site from between sequences are shown. This analysis involved 51 nucleotide sequences. Codon positions included were 1st+2nd+3rd+Noncoding. All ambiguous positions were removed for each sequence pair (pairwise deletion option). There were a total of 829 positions in the final dataset. Evolutionary analyses were conducted in MEGA X [1]
1. Kumar S., Stecher G., Li M., Knyaz C., and Tamura K. (2018). MEGA X: Molecular Evolutionary Genetics Analysis across computing platforms. Molecular Biology and Evolution 35:1547-1549.
Disclaimer: Although utmost care has been taken to ensure the correctness of the caption, the caption text is provided "as is" without any warranty of any kind. Authors advise the user to carefully check the caption prior to its use for any purpose and report any errors or problems to the authors immediately (www.megasoftware.net). In no event shall the authors and their employers be liable for a…
