# Supplementary material for: Genetic Diversity of Potyviruses Associated with Tulip Breaking Syndrome
Source: Plants (Basel). 2020 Dec 19;9(12):1807. doi: 10.3390/plants9121807 (PMC7766433; doi:10.3390/plants9121807)
Supplement: Supplementary file 1 [file plants-09-01807-s001.zip › Table S5.xlsx]

## Sheet: MatrixOutput
Virus	Accession Nr.	MF983709	MK368780	MK368781	MK368782	MK368783	MK368784	MK368785	MK368786	MK368787	MK368788	MK368789	MK368790	MK368791	MK368792	MK368793	MK368794	MK368795	MK368796	MK368797	MK368798	MK368799	MK368800	MK368801	MK368802	MK368803	MK368804	MK368805	MK368806	MK368807	MK368808	MK368809	MF983710	NC_001555	AB674535	JN127335	KF442403	KT923168	X63630	EU267778	AB078007	JN127341	AJ310203	FJ618539	S44147	KF553658	AB053256	AB090385	AF531458
Lily mottle virus	MF983709
Rembrandt tulip-breaking virus	MK368780	0.28839
Rembrandt tulip-breaking virus	MK368781	0.29588	0.0187266
Rembrandt tulip-breaking virus	MK368782	0.296992	0.018797	0
Tulip breaking virus	MK368783	0.333333	0.323194	0.326996	0.328244
Lily mottle virus	MK368784	0.0109091	0.277154	0.284644	0.285714	0.329588
Tulip breaking virus	MK368785	0.333333	0.315589	0.319392	0.320611	0.0149254	0.329588
Tulip breaking virus	MK368786	0.333333	0.326996	0.330798	0.332061	0.00373134	0.329588	0.0186567
Tulip breaking virus	MK368787	0.337079	0.319392	0.323194	0.324427	0.0186567	0.333333	0.00373134	0.0223881
Lily mottle virus	MK368788	0.00727273	0.280899	0.28839	0.289474	0.333333	0.00363636	0.333333	0.333333	0.337079
Tulip breaking virus	MK368789	0.333333	0.315589	0.319392	0.320611	0.0186567	0.329588	0.00373134	0.0223881	0.00746269	0.333333
Lily mottle virus	MK368790	0.0218182	0.284644	0.28839	0.289474	0.333333	0.0109091	0.333333	0.333333	0.337079	0.0145455	0.333333
Tulip breaking virus	MK368791	0.333333	0.315589	0.319392	0.320611	0.0149254	0.329588	0	0.0186567	0.00373134	0.333333	0.00373134	0.333333
Lily mottle virus	MK368792	0.0181818	0.280899	0.284644	0.285714	0.333333	0.00727273	0.333333	0.333333	0.337079	0.0109091	0.333333	0.0109091	0.333333
Lily mottle virus	MK368793	0.0109091	0.277154	0.284644	0.285714	0.329588	0	0.329588	0.329588	0.333333	0.00363636	0.329588	0.0109091	0.329588	0.00727273
Lily mottle virus	MK368794	0.0181818	0.277154	0.284644	0.285714	0.329588	0.00727273	0.329588	0.329588	0.333333	0.0109091	0.329588	0.0181818	0.329588	0.0145455	0.00727273
Tulip breaking virus	MK368795	0.337079	0.319392	0.323194	0.324427	0.0186567	0.333333	0.00373134	0.0223881	0.00746269	0.337079	0.00746269	0.337079	0.00373134	0.337079	0.333333	0.333333
Tulip breaking virus	MK368796	0.333333	0.315589	0.319392	0.320611	0.0149254	0.329588	0	0.0186567	0.00373134	0.333333	0.00373134	0.333333	0	0.333333	0.329588	0.329588	0.00373134
Tulip breaking virus	MK368797	0.333333	0.319392	0.323194	0.324427	0.0261194	0.329588	0.011194	0.0298507	0.0149254	0.333333	0.0149254	0.333333	0.011194	0.333333	0.329588	0.329588	0.0149254	0.011194
Tulip breaking virus	MK368798	0.333333	0.315589	0.319392	0.320611	0.0149254	0.329588	0	0.0186567	0.00373134	0.333333	0.00373134	0.333333	0	0.333333	0.329588	0.329588	0.00373134	0	0.011194
Tulip breaking virus	MK368799	0.333333	0.315589	0.319392	0.320611	0.0149254	0.329588	0	0.0186567	0.00373134	0.333333	0.00373134	0.333333	0	0.333333	0.329588	0.329588	0.00373134	0	0.011194	0
Tulip breaking virus	MK368800	0.340824	0.319392	0.323194	0.324427	0.0186567	0.337079	0.011194	0.0223881	0.0149254	0.340824	0.0149254	0.340824	0.011194	0.340824	0.337079	0.337079	0.0149254	0.011194	0.0223881	0.011194	0.011194
Lily mottle virus	MK368801	0.0109091	0.277154	0.284644	0.285714	0.333333	0.00727273	0.333333	0.333333	0.337079	0.0109091	0.333333	0.0181818	0.333333	0.0145455	0.00727273	0.0145455	0.337079	0.333333	0.333333	0.333333	0.333333	0.340824
Lily mottle virus	MK368802	0.0181818	0.273408	0.280899	0.281955	0.329588	0.00727273	0.329588	0.329588	0.333333	0.0109091	0.329588	0.0181818	0.329588	0.0145455	0.00727273	0.0145455	0.333333	0.329588	0.329588	0.329588	0.329588	0.337079	0.0145455
Lily mottle virus	MK368803	0.0181818	0.280899	0.284644	0.285714	0.329588	0.00727273	0.329588	0.329588	0.333333	0.0109091	0.329588	0.0109091	0.329588	0.0145455	0.00727273	0.0145455	0.333333	0.329588	0.329588	0.329588	0.329588	0.337079	0.0145455	0.0145455
Lily mottle virus	MK368804	0.0181818	0.284644	0.28839	0.289474	0.329588	0.00727273	0.329588	0.329588	0.333333	0.0109091	0.329588	0.0109091	0.329588	0.0145455	0.00727273	0.0145455	0.333333	0.329588	0.329588	0.329588	0.329588	0.337079	0.0145455	0.0145455	0.00727273
Tulip breaking virus	MK368805	0.337079	0.319392	0.323194	0.324427	0.0186567	0.333333	0.00373134	0.0223881	0.00746269	0.337079	0.00746269	0.337079	0.00373134	0.337079	0.333333	0.333333	0.00746269	0.00373134	0.0149254	0.00373134	0.00373134	0.0149254	0.337079	0.333333	0.333333	0.333333
Lily mottle virus	MK368806	0.0145455	0.273408	0.280899	0.281955	0.329588	0.00363636	0.329588	0.329588	0.333333	0.00727273	0.329588	0.0145455	0.329588	0.0109091	0.00363636	0.0109091	0.333333	0.329588	0.329588	0.329588	0.329588	0.337079	0.0109091	0.00363636	0.0109091	0.0109091	0.333333
Tulip breaking virus	MK368807	0.333333	0.315589	0.319392	0.320611	0.0149254	0.329588	0	0.0186567	0.00373134	0.333333	0.00373134	0.333333	0	0.333333	0.329588	0.329588	0.00373134	0	0.011194	0	0	0.011194	0.333333	0.329588	0.329588	0.329588	0.00373134	0.329588
Tulip breaking virus	MK368808	0.337079	0.319392	0.323194	0.324427	0.0186567	0.333333	0.00373134	0.0223881	0.00746269	0.337079	0.00746269	0.337079	0.00373134	0.337079	0.333333	0.333333	0.00746269	0.00373134	0.0149254	0.00373134	0.00373134	0.0149254	0.337079	0.333333	0.333333	0.333333	0.00746269	0.333333	0.00373134
Lily mottle virus	MK368809	0.0181818	0.280899	0.28839	0.289474	0.329588	0.00727273	0.329588	0.329588	0.333333	0.0109091	0.329588	0.0181818	0.329588	0.0145455	0.00727273	0.00727273	0.333333	0.329588	0.329588	0.329588	0.329588	0.337079	0.0145455	0.0145455	0.0145455	0.0145455	0.333333	0.0109091	0.329588	0.333333
Tulip breaking virus	MF983710	0.337079	0.319392	0.323194	0.324427	0.011194	0.333333	0.00373134	0.0149254	0.00746269	0.337079	0.00746269	0.337079	0.00373134	0.337079	0.333333	0.333333	0.00746269	0.00373134	0.0149254	0.00373134	0.00373134	0.00746269	0.337079	0.333333	0.333333	0.333333	0.00746269	0.333333	0.00373134	0.00746269	0.333333
Tobacco etch virus	NC_001555	0.414449	0.378378	0.3861	0.387597	0.34981	0.410646	0.353612	0.353612	0.357414	0.410646	0.353612	0.414449	0.353612	0.410646	0.410646	0.410646	0.357414	0.353612	0.357414	0.353612	0.353612	0.353612	0.406844	0.410646	0.414449	0.410646	0.353612	0.410646	0.353612	0.357414	0.410646	0.34981
Rembrandt tulip-breaking virus	AB674535	0.292135	0.0374532	0.0411985	0.0413534	0.326996	0.284644	0.319392	0.330798	0.323194	0.28839	0.319392	0.292135	0.319392	0.28839	0.284644	0.284644	0.323194	0.319392	0.323194	0.319392	0.319392	0.326996	0.280899	0.280899	0.28839	0.292135	0.323194	0.280899	0.319392	0.323194	0.28839	0.323194	0.382239
Rembrandt tulip-breaking virus - Lily virus A	JN127335	0.292135	0.0411985	0.0449438	0.0451128	0.326996	0.284644	0.319392	0.330798	0.323194	0.28839	0.319392	0.292135	0.319392	0.28839	0.284644	0.284644	0.323194	0.319392	0.323194	0.319392	0.319392	0.326996	0.280899	0.280899	0.28839	0.292135	0.323194	0.280899	0.319392	0.323194	0.28839	0.323194	0.382239	0.0149813
Tulip breaking virus	KF442403	0.333333	0.315589	0.319392	0.320611	0.0186567	0.329588	0.00373134	0.0223881	0.00746269	0.333333	0.00746269	0.333333	0.00373134	0.333333	0.329588	0.329588	0.00746269	0.00373134	0.0149254	0.00373134	0.00373134	0.0149254	0.333333	0.329588	0.329588	0.329588	0.00746269	0.329588	0.00373134	0.00746269	0.329588	0.00746269	0.357414	0.319392	0.319392
Tulip breaking virus	KT923168	0.333333	0.319392	0.323194	0.324427	0.00746269	0.329588	0.00746269	0.011194	0.011194	0.333333	0.011194	0.333333	0.00746269	0.333333	0.329588	0.329588	0.011194	0.00746269	0.0186567	0.00746269	0.00746269	0.011194	0.333333	0.329588	0.329588	0.329588	0.011194	0.329588	0.00746269	0.011194	0.329588	0.00373134	0.34981	0.323194	0.323194	0.011194
Tulip breaking virus - Tulip mosaic virus	X63630	0.333333	0.323194	0.326996	0.328244	0.0186567	0.329588	0.011194	0.0223881	0.0149254	0.333333	0.0149254	0.333333	0.011194	0.333333	0.329588	0.329588	0.0149254	0.011194	0.0223881	0.011194	0.011194	0.0223881	0.333333	0.329588	0.329588	0.329588	0.0149254	0.329588	0.011194	0.0149254	0.329588	0.0149254	0.361217	0.326996	0.326996	0.0149254	0.011194
Lily mottle virus	EU267778	0.0145985	0.285714	0.293233	0.29434	0.330827	0.0109489	0.330827	0.330827	0.334586	0.0145985	0.330827	0.0218978	0.330827	0.0182482	0.0109489	0.0182482	0.334586	0.330827	0.330827	0.330827	0.330827	0.338346	0.0109489	0.0182482	0.0182482	0.0182482	0.334586	0.0145985	0.330827	0.334586	0.0182482	0.334586	0.408397	0.289474	0.289474	0.330827	0.330827	0.330827
Lily mottle virus - Tulip band breaking virus	AB078007	0.0218182	0.277154	0.284644	0.285714	0.333333	0.0109091	0.333333	0.333333	0.337079	0.0145455	0.333333	0.0218182	0.333333	0.0181818	0.0109091	0.0181818	0.337079	0.333333	0.333333	0.333333	0.333333	0.340824	0.0181818	0.0109091	0.0181818	0.0181818	0.337079	0.00727273	0.333333	0.337079	0.0181818	0.337079	0.406844	0.284644	0.284644	0.333333	0.333333	0.333333	0.0218978
Lily mottle virus	JN127341	0.0945455	0.284644	0.292135	0.293233	0.344569	0.0909091	0.340824	0.344569	0.344569	0.0945455	0.340824	0.101818	0.340824	0.0981818	0.0909091	0.0945455	0.344569	0.340824	0.340824	0.340824	0.340824	0.348315	0.0909091	0.0909091	0.0981818	0.0981818	0.344569	0.0945455	0.340824	0.344569	0.0981818	0.344569	0.418251	0.28839	0.28839	0.340824	0.340824	0.344569	0.0875912	0.101818
Lily mottle virus	AJ310203	0.0145455	0.280899	0.28839	0.289474	0.329588	0.00727273	0.329588	0.329588	0.333333	0.0109091	0.329588	0.0181818	0.329588	0.0145455	0.00727273	0.0145455	0.333333	0.329588	0.329588	0.329588	0.329588	0.337079	0.0109091	0.0145455	0.0145455	0.0145455	0.333333	0.0109091	0.329588	0.333333	0.0145455	0.333333	0.410646	0.284644	0.284644	0.329588	0.329588	0.329588	0.0145985	0.0181818	0.0945455
Lily mottle virus	FJ618539	0.0912409	0.303371	0.310861	0.31203	0.355805	0.0948905	0.35206	0.355805	0.355805	0.0912409	0.35206	0.105839	0.35206	0.10219	0.0948905	0.0985401	0.355805	0.35206	0.35206	0.35206	0.35206	0.359551	0.0948905	0.0985401	0.10219	0.10219	0.355805	0.0985401	0.35206	0.355805	0.10219	0.355805	0.422053	0.307116	0.307116	0.35206	0.35206	0.35206	0.0915751	0.105839	0.040146	0.0985401
Lily mottle virus - Tulip breaking virus-Lily strain	S44147	0.0839416	0.299625	0.307116	0.308271	0.355805	0.0875912	0.355805	0.355805	0.359551	0.0839416	0.355805	0.0985401	0.355805	0.0948905	0.0875912	0.0912409	0.359551	0.355805	0.355805	0.355805	0.355805	0.363296	0.0875912	0.0912409	0.0948905	0.0948905	0.359551	0.0912409	0.355805	0.359551	0.0948905	0.359551	0.422053	0.303371	0.303371	0.355805	0.355805	0.355805	0.0842491	0.0985401	0.0364964	0.0912409	0.0109489
Lily mottle virus	KF553658	0.0912409	0.303371	0.310861	0.31203	0.355805	0.0948905	0.35206	0.355805	0.355805	0.0912409	0.35206	0.105839	0.35206	0.10219	0.0948905	0.0985401	0.355805	0.35206	0.35206	0.35206	0.35206	0.359551	0.0948905	0.0985401	0.10219	0.10219	0.355805	0.0985401	0.35206	0.355805	0.10219	0.355805	0.422053	0.307116	0.307116	0.35206	0.35206	0.35206	0.0915751	0.105839	0.040146	0.0985401	0.00729927	0.0109489
Lily mottle virus	AB053256	0.0912409	0.303371	0.310861	0.31203	0.355805	0.0948905	0.35206	0.355805	0.355805	0.0912409	0.35206	0.105839	0.35206	0.10219	0.0948905	0.0985401	0.355805	0.35206	0.35206	0.35206	0.35206	0.359551	0.0948905	0.0985401	0.10219	0.10219	0.355805	0.0985401	0.35206	0.355805	0.10219	0.355805	0.422053	0.307116	0.307116	0.35206	0.35206	0.35206	0.0915751	0.105839	0.040146	0.0985401	0.00729927	0.0109489	0.00729927
Lily mottle virus - Tulip band breaking virus	AB090385	0.0145455	0.280899	0.28839	0.289474	0.329588	0.0109091	0.329588	0.329588	0.333333	0.0145455	0.329588	0.0218182	0.329588	0.0181818	0.0109091	0.0181818	0.333333	0.329588	0.329588	0.329588	0.329588	0.337079	0.0109091	0.0181818	0.0181818	0.0181818	0.333333	0.0145455	0.329588	0.333333	0.0181818	0.333333	0.410646	0.28839	0.28839	0.329588	0.329588	0.329588	0.0109489	0.0218182	0.0872727	0.0145455	0.0912409	0.0839416	0.0912409	0.0912409
Lily mottle virus	AF531458	0.113139	0.325843	0.333333	0.334586	0.374532	0.116788	0.370787	0.374532	0.374532	0.113139	0.370787	0.127737	0.370787	0.124088	0.116788	0.120438	0.370787	0.370787	0.370787	0.370787	0.370787	0.378277	0.116788	0.120438	0.124088	0.124088	0.374532	0.120438	0.370787	0.374532	0.124088	0.374532	0.441065	0.325843	0.325843	0.370787	0.370787	0.370787	0.113553	0.127737	0.0620438	0.120438	0.0291971	0.0328467	0.0255474	0.0291971	0.113139
Lily mottle virus	KJ561805	0.0875912	0.299625	0.307116	0.308271	0.35206	0.0912409	0.348315	0.35206	0.35206	0.0875912	0.348315	0.10219	0.348315	0.0985401	0.0912409	0.0948905	0.35206	0.348315	0.348315	0.348315	0.348315	0.355805	0.0912409	0.0948905	0.0985401	0.0985401	0.35206	0.0948905	0.348315	0.35206	0.0985401	0.35206	0.418251	0.303371	0.303371	0.348315	0.348315	0.348315	0.0879121	0.10219	0.0364964	0.0948905	0.00364964	0.00729927	0.00364964	0.00364964	0.0875912	0.0255474
Lily mottle virus	MF781080	0.0875912	0.299625	0.307116	0.308271	0.35206	0.0912409	0.348315	0.35206	0.35206	0.0875912	0.348315	0.10219	0.348315	0.0985401	0.0912409	0.0948905	0.35206	0.348315	0.348315	0.348315	0.348315	0.355805	0.0912409	0.0948905	0.0985401	0.0985401	0.35206	0.0948905	0.348315	0.35206	0.0985401	0.35206	0.418251	0.303371	0.303371	0.348315	0.348315	0.348315	0.0879121	0.10219	0.0364964	0.0948905	0.00364964	0.00729927	0.00364964	0.00364964	0.0875912	0.0255474
Lily mottle virus	MH360239	0.0875912	0.299625	0.307116	0.308271	0.35206	0.0912409	0.348315	0.35206	0.35206	0.0875912	0.348315	0.10219	0.348315	0.0985401	0.0912409	0.0948905	0.35206	0.348315	0.348315	0.348315	0.348315	0.355805	0.0912409	0.0948905	0.0985401	0.0985401	0.35206	0.0948905	0.348315	0.35206	0.0985401	0.35206	0.418251	0.303371	0.303371	0.348315	0.348315	0.348315	0.0879121	0.10219	0.0364964	0.0948905	0.00364964	0.00729927	0.00364964	0.00364964	0.0875912	0.0255474
[truncated: 3 more columns]

## Sheet: Identity %
Virus	Accession Nr.	MF983709	MK368780	MK368781	MK368782	MK368783	MK368784	MK368785	MK368786	MK368787	MK368788	MK368789	MK368790	MK368791	MK368792	MK368793	MK368794	MK368795	MK368796	MK368797	MK368798	MK368799	MK368800	MK368801	MK368802	MK368803	MK368804	MK368805	MK368806	MK368807	MK368808	MK368809	MF983710	NC_001555	AB674535	JN127335	KF442403	KT923168	X63630	EU267778	AB078007	JN127341	AJ310203	FJ618539	S44147	KF553658	AB053256	AB090385	AF531458
Lily mottle virus	MF983709
Rembrandt tulip-breaking virus	MK368780	71.161
Rembrandt tulip-breaking virus	MK368781	70.412	98.1273
Rembrandt tulip-breaking virus	MK368782	70.3008	98.1203	100
Tulip breaking virus	MK368783	66.6667	67.6806	67.3004	67.1756
Lily mottle virus	MK368784	98.9091	72.2846	71.5356	71.4286	67.0412
Tulip breaking virus	MK368785	66.6667	68.4411	68.0608	67.9389	98.5075	67.0412
Tulip breaking virus	MK368786	66.6667	67.3004	66.9202	66.7939	99.6269	67.0412	98.1343
Tulip breaking virus	MK368787	66.2921	68.0608	67.6806	67.5573	98.1343	66.6667	99.6269	97.7612
Lily mottle virus	MK368788	99.2727	71.9101	71.161	71.0526	66.6667	99.6364	66.6667	66.6667	66.2921
Tulip breaking virus	MK368789	66.6667	68.4411	68.0608	67.9389	98.1343	67.0412	99.6269	97.7612	99.2537	66.6667
Lily mottle virus	MK368790	97.8182	71.5356	71.161	71.0526	66.6667	98.9091	66.6667	66.6667	66.2921	98.5455	66.6667
Tulip breaking virus	MK368791	66.6667	68.4411	68.0608	67.9389	98.5075	67.0412	100	98.1343	99.6269	66.6667	99.6269	66.6667
Lily mottle virus	MK368792	98.1818	71.9101	71.5356	71.4286	66.6667	99.2727	66.6667	66.6667	66.2921	98.9091	66.6667	98.9091	66.6667
Lily mottle virus	MK368793	98.9091	72.2846	71.5356	71.4286	67.0412	100	67.0412	67.0412	66.6667	99.6364	67.0412	98.9091	67.0412	99.2727
Lily mottle virus	MK368794	98.1818	72.2846	71.5356	71.4286	67.0412	99.2727	67.0412	67.0412	66.6667	98.9091	67.0412	98.1818	67.0412	98.5455	99.2727
Tulip breaking virus	MK368795	66.2921	68.0608	67.6806	67.5573	98.1343	66.6667	99.6269	97.7612	99.2537	66.2921	99.2537	66.2921	99.6269	66.2921	66.6667	66.6667
Tulip breaking virus	MK368796	66.6667	68.4411	68.0608	67.9389	98.5075	67.0412	100	98.1343	99.6269	66.6667	99.6269	66.6667	100	66.6667	67.0412	67.0412	99.6269
Tulip breaking virus	MK368797	66.6667	68.0608	67.6806	67.5573	97.3881	67.0412	98.8806	97.0149	98.5075	66.6667	98.5075	66.6667	98.8806	66.6667	67.0412	67.0412	98.5075	98.8806
Tulip breaking virus	MK368798	66.6667	68.4411	68.0608	67.9389	98.5075	67.0412	100	98.1343	99.6269	66.6667	99.6269	66.6667	100	66.6667	67.0412	67.0412	99.6269	100	98.8806
Tulip breaking virus	MK368799	66.6667	68.4411	68.0608	67.9389	98.5075	67.0412	100	98.1343	99.6269	66.6667	99.6269	66.6667	100	66.6667	67.0412	67.0412	99.6269	100	98.8806	100
Tulip breaking virus	MK368800	65.9176	68.0608	67.6806	67.5573	98.1343	66.2921	98.8806	97.7612	98.5075	65.9176	98.5075	65.9176	98.8806	65.9176	66.2921	66.2921	98.5075	98.8806	97.7612	98.8806	98.8806
Lily mottle virus	MK368801	98.9091	72.2846	71.5356	71.4286	66.6667	99.2727	66.6667	66.6667	66.2921	98.9091	66.6667	98.1818	66.6667	98.5455	99.2727	98.5455	66.2921	66.6667	66.6667	66.6667	66.6667	65.9176
Lily mottle virus	MK368802	98.1818	72.6592	71.9101	71.8045	67.0412	99.2727	67.0412	67.0412	66.6667	98.9091	67.0412	98.1818	67.0412	98.5455	99.2727	98.5455	66.6667	67.0412	67.0412	67.0412	67.0412	66.2921	98.5455
Lily mottle virus	MK368803	98.1818	71.9101	71.5356	71.4286	67.0412	99.2727	67.0412	67.0412	66.6667	98.9091	67.0412	98.9091	67.0412	98.5455	99.2727	98.5455	66.6667	67.0412	67.0412	67.0412	67.0412	66.2921	98.5455	98.5455
Lily mottle virus	MK368804	98.1818	71.5356	71.161	71.0526	67.0412	99.2727	67.0412	67.0412	66.6667	98.9091	67.0412	98.9091	67.0412	98.5455	99.2727	98.5455	66.6667	67.0412	67.0412	67.0412	67.0412	66.2921	98.5455	98.5455	99.2727
Tulip breaking virus	MK368805	66.2921	68.0608	67.6806	67.5573	98.1343	66.6667	99.6269	97.7612	99.2537	66.2921	99.2537	66.2921	99.6269	66.2921	66.6667	66.6667	99.2537	99.6269	98.5075	99.6269	99.6269	98.5075	66.2921	66.6667	66.6667	66.6667
Lily mottle virus	MK368806	98.5455	72.6592	71.9101	71.8045	67.0412	99.6364	67.0412	67.0412	66.6667	99.2727	67.0412	98.5455	67.0412	98.9091	99.6364	98.9091	66.6667	67.0412	67.0412	67.0412	67.0412	66.2921	98.9091	99.6364	98.9091	98.9091	66.6667
Tulip breaking virus	MK368807	66.6667	68.4411	68.0608	67.9389	98.5075	67.0412	100	98.1343	99.6269	66.6667	99.6269	66.6667	100	66.6667	67.0412	67.0412	99.6269	100	98.8806	100	100	98.8806	66.6667	67.0412	67.0412	67.0412	99.6269	67.0412
Tulip breaking virus	MK368808	66.2921	68.0608	67.6806	67.5573	98.1343	66.6667	99.6269	97.7612	99.2537	66.2921	99.2537	66.2921	99.6269	66.2921	66.6667	66.6667	99.2537	99.6269	98.5075	99.6269	99.6269	98.5075	66.2921	66.6667	66.6667	66.6667	99.2537	66.6667	99.6269
Lily mottle virus	MK368809	98.1818	71.9101	71.161	71.0526	67.0412	99.2727	67.0412	67.0412	66.6667	98.9091	67.0412	98.1818	67.0412	98.5455	99.2727	99.2727	66.6667	67.0412	67.0412	67.0412	67.0412	66.2921	98.5455	98.5455	98.5455	98.5455	66.6667	98.9091	67.0412	66.6667
Tulip breaking virus	MF983710	66.2921	68.0608	67.6806	67.5573	98.8806	66.6667	99.6269	98.5075	99.2537	66.2921	99.2537	66.2921	99.6269	66.2921	66.6667	66.6667	99.2537	99.6269	98.5075	99.6269	99.6269	99.2537	66.2921	66.6667	66.6667	66.6667	99.2537	66.6667	99.6269	99.2537	66.6667
Tobacco etch virus	NC_001555	58.5551	62.1622	61.39	61.2403	65.019	58.9354	64.6388	64.6388	64.2586	58.9354	64.6388	58.5551	64.6388	58.9354	58.9354	58.9354	64.2586	64.6388	64.2586	64.6388	64.6388	64.6388	59.3156	58.9354	58.5551	58.9354	64.6388	58.9354	64.6388	64.2586	58.9354	65.019
Rembrandt tulip-breaking virus	AB674535	70.7865	96.2547	95.8801	95.8647	67.3004	71.5356	68.0608	66.9202	67.6806	71.161	68.0608	70.7865	68.0608	71.161	71.5356	71.5356	67.6806	68.0608	67.6806	68.0608	68.0608	67.3004	71.9101	71.9101	71.161	70.7865	67.6806	71.9101	68.0608	67.6806	71.161	67.6806	61.7761
Rembrandt tulip-breaking virus - Lily virus A	JN127335	70.7865	95.8801	95.5056	95.4887	67.3004	71.5356	68.0608	66.9202	67.6806	71.161	68.0608	70.7865	68.0608	71.161	71.5356	71.5356	67.6806	68.0608	67.6806	68.0608	68.0608	67.3004	71.9101	71.9101	71.161	70.7865	67.6806	71.9101	68.0608	67.6806	71.161	67.6806	61.7761	98.5019
Tulip breaking virus	KF442403	66.6667	68.4411	68.0608	67.9389	98.1343	67.0412	99.6269	97.7612	99.2537	66.6667	99.2537	66.6667	99.6269	66.6667	67.0412	67.0412	99.2537	99.6269	98.5075	99.6269	99.6269	98.5075	66.6667	67.0412	67.0412	67.0412	99.2537	67.0412	99.6269	99.2537	67.0412	99.2537	64.2586	68.0608	68.0608
Tulip breaking virus	KT923168	66.6667	68.0608	67.6806	67.5573	99.2537	67.0412	99.2537	98.8806	98.8806	66.6667	98.8806	66.6667	99.2537	66.6667	67.0412	67.0412	98.8806	99.2537	98.1343	99.2537	99.2537	98.8806	66.6667	67.0412	67.0412	67.0412	98.8806	67.0412	99.2537	98.8806	67.0412	99.6269	65.019	67.6806	67.6806	98.8806
Tulip breaking virus - Tulip mosaic virus	X63630	66.6667	67.6806	67.3004	67.1756	98.1343	67.0412	98.8806	97.7612	98.5075	66.6667	98.5075	66.6667	98.8806	66.6667	67.0412	67.0412	98.5075	98.8806	97.7612	98.8806	98.8806	97.7612	66.6667	67.0412	67.0412	67.0412	98.5075	67.0412	98.8806	98.5075	67.0412	98.5075	63.8783	67.3004	67.3004	98.5075	98.8806
Lily mottle virus	EU267778	98.5401	71.4286	70.6767	70.566	66.9173	98.9051	66.9173	66.9173	66.5414	98.5401	66.9173	97.8102	66.9173	98.1752	98.9051	98.1752	66.5414	66.9173	66.9173	66.9173	66.9173	66.1654	98.9051	98.1752	98.1752	98.1752	66.5414	98.5401	66.9173	66.5414	98.1752	66.5414	59.1603	71.0526	71.0526	66.9173	66.9173	66.9173
Lily mottle virus - Tulip band breaking virus	AB078007	97.8182	72.2846	71.5356	71.4286	66.6667	98.9091	66.6667	66.6667	66.2921	98.5455	66.6667	97.8182	66.6667	98.1818	98.9091	98.1818	66.2921	66.6667	66.6667	66.6667	66.6667	65.9176	98.1818	98.9091	98.1818	98.1818	66.2921	99.2727	66.6667	66.2921	98.1818	66.2921	59.3156	71.5356	71.5356	66.6667	66.6667	66.6667	97.8102
Lily mottle virus	JN127341	90.5455	71.5356	70.7865	70.6767	65.5431	90.9091	65.9176	65.5431	65.5431	90.5455	65.9176	89.8182	65.9176	90.1818	90.9091	90.5455	65.5431	65.9176	65.9176	65.9176	65.9176	65.1685	90.9091	90.9091	90.1818	90.1818	65.5431	90.5455	65.9176	65.5431	90.1818	65.5431	58.1749	71.161	71.161	65.9176	65.9176	65.5431	91.2409	89.8182
Lily mottle virus	AJ310203	98.5455	71.9101	71.161	71.0526	67.0412	99.2727	67.0412	67.0412	66.6667	98.9091	67.0412	98.1818	67.0412	98.5455	99.2727	98.5455	66.6667	67.0412	67.0412	67.0412	67.0412	66.2921	98.9091	98.5455	98.5455	98.5455	66.6667	98.9091	67.0412	66.6667	98.5455	66.6667	58.9354	71.5356	71.5356	67.0412	67.0412	67.0412	98.5401	98.1818	90.5455
Lily mottle virus	FJ618539	90.8759	69.6629	68.9139	68.797	64.4195	90.5109	64.794	64.4195	64.4195	90.8759	64.794	89.4161	64.794	89.781	90.5109	90.146	64.4195	64.794	64.794	64.794	64.794	64.0449	90.5109	90.146	89.781	89.781	64.4195	90.146	64.794	64.4195	89.781	64.4195	57.7947	69.2884	69.2884	64.794	64.794	64.794	90.8425	89.4161	95.9854	90.146
Lily mottle virus - Tulip breaking virus-Lily strain	S44147	91.6058	70.0375	69.2884	69.1729	64.4195	91.2409	64.4195	64.4195	64.0449	91.6058	64.4195	90.146	64.4195	90.5109	91.2409	90.8759	64.0449	64.4195	64.4195	64.4195	64.4195	63.6704	91.2409	90.8759	90.5109	90.5109	64.0449	90.8759	64.4195	64.0449	90.5109	64.0449	57.7947	69.6629	69.6629	64.4195	64.4195	64.4195	91.5751	90.146	96.3504	90.8759	98.9051
Lily mottle virus	KF553658	90.8759	69.6629	68.9139	68.797	64.4195	90.5109	64.794	64.4195	64.4195	90.8759	64.794	89.4161	64.794	89.781	90.5109	90.146	64.4195	64.794	64.794	64.794	64.794	64.0449	90.5109	90.146	89.781	89.781	64.4195	90.146	64.794	64.4195	89.781	64.4195	57.7947	69.2884	69.2884	64.794	64.794	64.794	90.8425	89.4161	95.9854	90.146	99.2701	98.9051
Lily mottle virus	AB053256	90.8759	69.6629	68.9139	68.797	64.4195	90.5109	64.794	64.4195	64.4195	90.8759	64.794	89.4161	64.794	89.781	90.5109	90.146	64.4195	64.794	64.794	64.794	64.794	64.0449	90.5109	90.146	89.781	89.781	64.4195	90.146	64.794	64.4195	89.781	64.4195	57.7947	69.2884	69.2884	64.794	64.794	64.794	90.8425	89.4161	95.9854	90.146	99.2701	98.9051	99.2701
Lily mottle virus - Tulip band breaking virus	AB090385	98.5455	71.9101	71.161	71.0526	67.0412	98.9091	67.0412	67.0412	66.6667	98.5455	67.0412	97.8182	67.0412	98.1818	98.9091	98.1818	66.6667	67.0412	67.0412	67.0412	67.0412	66.2921	98.9091	98.1818	98.1818	98.1818	66.6667	98.5455	67.0412	66.6667	98.1818	66.6667	58.9354	71.161	71.161	67.0412	67.0412	67.0412	98.9051	97.8182	91.2727	98.5455	90.8759	91.6058	90.8759	90.8759
Lily mottle virus	AF531458	88.6861	67.4157	66.6667	66.5414	62.5468	88.3212	62.9213	62.5468	62.5468	88.6861	62.9213	87.2263	62.9213	87.5912	88.3212	87.9562	62.9213	62.9213	62.9213	62.9213	62.9213	62.1723	88.3212	87.9562	87.5912	87.5912	62.5468	87.9562	62.9213	62.5468	87.5912	62.5468	55.8935	67.4157	67.4157	62.9213	62.9213	62.9213	88.6447	87.2263	93.7956	87.9562	97.0803	96.7153	97.4453	97.0803	88.6861
Lily mottle virus	KJ561805	91.2409	70.0375	69.2884	69.1729	64.794	90.8759	65.1685	64.794	64.794	91.2409	65.1685	89.781	65.1685	90.146	90.8759	90.5109	64.794	65.1685	65.1685	65.1685	65.1685	64.4195	90.8759	90.5109	90.146	90.146	64.794	90.5109	65.1685	64.794	90.146	64.794	58.1749	69.6629	69.6629	65.1685	65.1685	65.1685	91.2088	89.781	96.3504	90.5109	99.635	99.2701	99.635	99.635	91.2409	97.4453
Lily mottle virus	MF781080	91.2409	70.0375	69.2884	69.1729	64.794	90.8759	65.1685	64.794	64.794	91.2409	65.1685	89.781	65.1685	90.146	90.8759	90.5109	64.794	65.1685	65.1685	65.1685	65.1685	64.4195	90.8759	90.5109	90.146	90.146	64.794	90.5109	65.1685	64.794	90.146	64.794	58.1749	69.6629	69.6629	65.1685	65.1685	65.1685	91.2088	89.781	96.3504	90.5109	99.635	99.2701	99.635	99.635	91.2409	97.4453
Lily mottle virus	MH360239	91.2409	70.0375	69.2884	69.1729	64.794	90.8759	65.1685	64.794	64.794	91.2409	65.1685	89.781	65.1685	90.146	90.8759	90.5109	64.794	65.1685	65.1685	65.1685	65.1685	64.4195	90.8759	90.5109	90.146	90.146	64.794	90.5109	65.1685	64.794	90.146	64.794	58.1749	69.6629	69.6629	65.1685	65.1685	65.1685	91.2088	89.781	96.3504	90.5109	99.635	99.2701	99.635	99.635	91.2409	97.4453
[truncated: 3 more columns]

## Sheet: Caption
Table. Estimates of Evolutionary Divergence between Sequences
The number of amino acid differences per site from between sequences are shown. This analysis involved 51 amino acid sequences. All ambiguous positions were removed for each sequence pair (pairwise deletion option). There were a total of 276 positions in the final dataset. Evolutionary analyses were conducted in MEGA X [1]
1. Kumar S., Stecher G., Li M., Knyaz C., and Tamura K. (2018). MEGA X: Molecular Evolutionary Genetics Analysis across computing platforms. Molecular Biology and Evolution 35:1547-1549.
Disclaimer: Although utmost care has been taken to ensure the correctness of the caption, the caption text is provided "as is" without any warranty of any kind. Authors advise the user to carefully check the caption prior to its use for any purpose and report any errors or problems to the authors immediately (www.megasoftware.net). In no event shall the authors and their employers be liable for a…
