# Supplementary material for: Genetic Diversity of Potyviruses Associated with Tulip Breaking Syndrome
Source: Plants (Basel). 2020 Dec 19;9(12):1807. doi: 10.3390/plants9121807 (PMC7766433; doi:10.3390/plants9121807)
Supplement: Supplementary file 1 [file plants-09-01807-s001.zip › Table S6.fasta]

>MK368789_713-1_Tulip_breaking_virus_(Hungary_Murony-Tulipa_Apeldoorn)
CGGG----------------------------------------------
--------------------------------------------------
--------------------------------------------------
--------------------------------------------------
--------------------------------------------------
--------------------------------------------------
--------------------------------------------------
--------------------------------------------------
--------------------------------------------------
--------------------------------------------------
--------------------------------------------------
--------------------------------------------------
--------------------------------------------------
--------------------------------------------------
--------------------------------------------------
--------------------------------------------------
--------------------------------------------------
--------------------------------------------------
--------------------------------------------------
--------------------------------------------------
--------------------------------------------------
--------------------------------------------------
--------------------------------------------------
--------------------------------------------------
--------------------------------------------------
--------------------------------------------------
--------------------------------------------------
--------------------------------------------------
--------------------------------------------------
--------------------------------------------------
--------------------------------------------------
--------------------------------------------------
--------------------------------------------------
--------------------------------------------------
--------------------------------------------------
--------------------------------------------------
--------------------------------------------------
--------------------------------------------------
--------------------------------------------------
--------------------------------------------------
--------------------------------------------------
--------------------------------------------------
--------------------------------------------------
--------------------------------------------------
--------------------------------------------------
--------------------------------------------------
--------------------------------------------------
--------------------------------------------------
--------------------------------------------------
--------------------------------------------------
--------------------------------------------------
--------------------------------------------------
--------------------------------------------------
--------------------------------------------------
--------------------------------------------------
--------------------------------------------------
--------------------------------------------------
--------------------------------------------------
--------------------------------------------------
--------------------------------------------------
--------------------------------------------------
--------------------------------------------------
--------------------------------------------------
--------------------------------------------------
--------------------------------------------------
--------------------------------------------------
--------------------------------------------------
--------------------------------------------------
--------------------------------------------------
--------------------------------------------------
--------------------------------------------------
--------------------------------------------------
--------------------------------------------------
--------------------------------------------------
--------------------------------------------------
--------------------------------------------------
--------------------------------------------------
--------------------------------------------------
--------------------------------------------------
--------------------------------------------------
--------------------------------------------------
--------------------------------------------------
--------------------------------------------------
--------------------------------------------------
--------------------------------------------------
--------------------------------------------------
--------------------------------------------------
--------------------------------------------------
--------------------------------------------------
--------------------------------------------------
--------------------------------------------------
--------------------------------------------------
--------------------------------------------------
--------------------------------------------------
--------------------------------------------------
--------------------------------------------------
--------------------------------------------------
--------------------------------------------------
--------------------------------------------------
--------------------------------------------------
--------------------------------------------------
--------------------------------------------------
--------------------------------------------------
--------------------------------------------------
--------------------------------------------------
--------------------------------------------------
--------------------------------------------------
--------------------------------------------------
--------------------------------------------------
---------AACAACAGTGGCC----------------------------
--------------------------------------------------
--------------------------------------------------
--------------------------------------------------
--------------------------------------------------
--------------------------------------------------
--------------------------------------------------
--------------------------------------------------
--------------------------------------------------
--------------------------------------------------
--------------------------------------------------
--------------------------------------------------
--------------------------------------------------
--------------------------------------------------
--------------------------------------------------
--------------------------------------------------
--------------------------------------------------
--------------------------------------------------
--------------------------------------------------
--------------------------------------------------
--------------------------------------------------
--------------------------------------------------
--------------------------------------------------
--------------------------------------------------
--------------------------------------------------
--------------------------------------------------
--------------------------------------------------
--------------------------------------------------
--------------------------------------------------
--------------------------------------------------
--------------------------------------------------
--------------------------------------------------
--------------------------------------------------
--------------------------------------------------
--------------------------------------------------
--------------------------------------------------
--------------------------------------------------
--------------------------------------------------
--------------------------------------------------
-----------------------------------------AGCCCTCGA
CAGTTGTGGACAATACTCTAATGGTGATATTAGCCATGCACTACTCTTTA
CACATGTTAAATCTGGAGTGTGTCATGGATGATTGTTGCCGTTACTTTGT
CAATGGGGATGATTTATTACTGGCTGTGCATCCTGACTTTAGTTATATAC
TTGATGCATTGAGCAACACGTTCGAGCAGTTGGGTTTGAATTACAATTTT
GACTCACGAACTACGAAGAAAGAAGACTTGTGGTTTATGTCACATAAAGG
CTTAGAGCGTGATGGAATATACATACCAAAATTAGAGCCGGAGCGTATTG
TGTCAATTCTGGAGTGGGATAGGTCCATTGAACCAGTCCACAGATTGGAA
GCTATCTGTGCATCGATGATAGAAGCGTGGGGTTATACAGAATTGTTACA
TGAAATACGGAGATTTTATTATTGGGTGTTAAATCAAGCGCCATACACGG
AACTGTCTAAAGAAGGAAAAGCGCCTTATCTATCTGAAGTGGCACTGACG
GCTCTATATATGGGCAAGGAATCAGAAAGTATTGAAATCGAAAAATATAT
CCACCAAATTGACAATTGGTGTGATCATGATGACATTGAATCAGTTCAGT
TTCAAGCAGACGAAACAATCAATGCTGGTGGAAGAGACGTAGCATCAACT
AGCGGTAGCAAATCAGTTGCCACACCAGCTGCTGAATCTTCTCAAAAAGA
CAAAGATGTTGATGCAGGCACAACAGCTACATTCGAAATTCCAAGACTGA
AGGCCATATCGTCAAAGTTGGTGCTACCAAAATTTCGTGGAAAGAAAATA
GTAAACTTGGAACATCTATTAAACTACAACCCGGAGCAAGTGGATCTATC
AAACACAAGATCCACGCATAAACAGTTTGATGCGTGGTTTGAGGGTGTTA
AAGCAGACTATGAACTAGATGATGCTCAAATGGGTGTTGTTTGTAATGGA
TTAATGGTTTGGTGCATTGAAAATGGGACATCACCGAACATAAATGGAAT
GTGGGTTATGATGGATGGTGAGTCACAAGTTGAATACCCGATAAGACCAA
TCATCGAACACGCGAAACCCACTTTGCGCCAGATAATGGCACACTTTTCA
TCGCTAGCTGAGGCGTACATTGAGAAGAGAAATTATGAAAGACCATACAT
GCCCAGATATGGTCTACAGCGAAATTTAACCGACATGAGTTTGGCAAGAT
ATGCATTTGACTTTTATGAGATGACTTCAAAAACTCCTAATCGGGCTAGA
GAAGCACATATCCAAATGAAGGCAGCTGCGTTACGCAATTCAAACAACAA
GTTATTTGGGTTGGATGGTAATGTCGGAACACAAGGAGAGGACACGGAGA
GACACACTACTGATGATGTTAATAGGAACATGCACACCCTCATGGGAGTG
CGCGGTATTTAATTTGTCTCGGTTTGAAAGACCCTACGTAACCATAATAT
ATATTGGTTATACTATGTATTCAATCAACCCGTAGTGGTATCCTTCCTTT
AGCTTATTTTCATAAGCACCAGTGAGGTGTTACCTTCTAGTGTGTTTAT-
GAGAATGAGAATCGAGCTTGTTTGTGTGCGGAATTCACCAGAGAGGTTTC
CTCGCG-TGTGATTTCGGCTAATTTGC-AAGTGAGAGAAAAAAAAAAAAA
AAAAA----
>MK368799_725-1_Tulip_breaking_virus_(Hungary_Szada-Tulipa_First_Class)
CGGG----------------------------------------------
--------------------------------------------------
--------------------------------------------------
--------------------------------------------------
--------------------------------------------------
--------------------------------------------------
--------------------------------------------------
--------------------------------------------------
--------------------------------------------------
--------------------------------------------------
--------------------------------------------------
--------------------------------------------------
--------------------------------------------------
--------------------------------------------------
--------------------------------------------------
--------------------------------------------------
--------------------------------------------------
--------------------------------------------------
--------------------------------------------------
--------------------------------------------------
--------------------------------------------------
--------------------------------------------------
--------------------------------------------------
--------------------------------------------------
--------------------------------------------------
--------------------------------------------------
--------------------------------------------------
--------------------------------------------------
--------------------------------------------------
--------------------------------------------------
--------------------------------------------------
--------------------------------------------------
--------------------------------------------------
--------------------------------------------------
--------------------------------------------------
--------------------------------------------------
--------------------------------------------------
--------------------------------------------------
--------------------------------------------------
--------------------------------------------------
--------------------------------------------------
--------------------------------------------------
--------------------------------------------------
--------------------------------------------------
--------------------------------------------------
--------------------------------------------------
--------------------------------------------------
--------------------------------------------------
--------------------------------------------------
--------------------------------------------------
--------------------------------------------------
--------------------------------------------------
--------------------------------------------------
--------------------------------------------------
--------------------------------------------------
--------------------------------------------------
--------------------------------------------------
--------------------------------------------------
--------------------------------------------------
--------------------------------------------------
--------------------------------------------------
--------------------------------------------------
--------------------------------------------------
--------------------------------------------------
--------------------------------------------------
--------------------------------------------------
--------------------------------------------------
--------------------------------------------------
--------------------------------------------------
--------------------------------------------------
--------------------------------------------------
--------------------------------------------------
--------------------------------------------------
--------------------------------------------------
--------------------------------------------------
--------------------------------------------------
--------------------------------------------------
--------------------------------------------------
--------------------------------------------------
--------------------------------------------------
--------------------------------------------------
--------------------------------------------------
--------------------------------------------------
--------------------------------------------------
--------------------------------------------------
--------------------------------------------------
--------------------------------------------------
--------------------------------------------------
--------------------------------------------------
--------------------------------------------------
--------------------------------------------------
--------------------------------------------------
--------------------------------------------------
--------------------------------------------------
--------------------------------------------------
--------------------------------------------------
--------------------------------------------------
--------------------------------------------------
--------------------------------------------------
--------------------------------------------------
--------------------------------------------------
--------------------------------------------------
--------------------------------------------------
--------------------------------------------------
--------------------------------------------------
--------------------------------------------------
--------------------------------------------------
--------------------------------------------------
--------------------------------------------------
---------AACAATAGCGGGC----------------------------
--------------------------------------------------
--------------------------------------------------
--------------------------------------------------
--------------------------------------------------
--------------------------------------------------
--------------------------------------------------
--------------------------------------------------
--------------------------------------------------
--------------------------------------------------
--------------------------------------------------
--------------------------------------------------
--------------------------------------------------
--------------------------------------------------
--------------------------------------------------
--------------------------------------------------
--------------------------------------------------
--------------------------------------------------
--------------------------------------------------
--------------------------------------------------
--------------------------------------------------
--------------------------------------------------
--------------------------------------------------
--------------------------------------------------
--------------------------------------------------
--------------------------------------------------
--------------------------------------------------
--------------------------------------------------
--------------------------------------------------
--------------------------------------------------
--------------------------------------------------
--------------------------------------------------
--------------------------------------------------
--------------------------------------------------
--------------------------------------------------
--------------------------------------------------
--------------------------------------------------
--------------------------------------------------
--------------------------------------------------
-----------------------------------------AGCCCTCGA
CAGTTGTGGACAATACTCTAATGGTGATATTAGCCATGCACTACTCTTTA
CACATGTTAAATCTGGAGTGTGTCATGGATGATTGTTGCCGTTACTTTGT
CAATGGGGATGATTTATTACTGGCTGTGCATCCTGACTTTAGTTATATAC
TTGATGCATTGAGCAACACGTTCGAGCAGTTGGGTTTGAATTACAATTTT
GACTCACGAACTACGAAGAAAGAAGACTTGTGGTTTATGTCACATAAAGG
CTTGGAGCGTGATGGAATATACATACCAAAATTAGAGCCGGAGCGTATTG
TGTCAATTCTGGAGTGGGATAGGTCCATTGAACCAGTCCACAGATTGGAA
GCTATCTGTGCATCGATGATAGAAGCGTGGGGTTATACAGAATTGTTACA
TGAAATACGGAGATTTTATTATTGGGTGTTAAATCAAGCGCCATACACGG
AACTGTCTAAAGAAGGAAAAGCGCCTTATCTATCTGAAGTGGCACTGACG
GCTCTATATATGGGCAAGGAATCAGAAAGTATTGAAATCGAAAAATATAT
CCACCAAATTGACAATTGGTGTGATCATGATGACATTGAATCAGTTCAGT
TTCAAGCAGACGAAACAATCAATGCTGGTAGAAGAGACGTAGCATCAACT
AGCGGTAGCAAATCAGTTGCCACACCAGCTGCTGAATCTTCTCAAAAAGA
CAAAGATGTTGATGCAGGCACAACAGCTACATTCGAAATTCCAAGACTGA
AGGCCATATCGTCAAAGTTGGTGCTACCAAAATTTCGTGGAAAGAAAATA
GTAAACTTGGAACATCTATTAAACTACAACCCGGAGCAAGTGGATCTATC
AAACACAAGATCCACGCATAAACAGTTTGATGCGTGGTTTGAGGGTGTTA
AAGCAGACTATGAACTAGATGATGCTCAAATGGGTGTTGTTTGTAATGGA
TTAATGGTTTGGTGCATTGAAAATGGGACATCACCGAACATAAATGGAAT
GTGGGTTATGATGGATGGTGAGTCACAAGTTGAATACCCGATAAGACCAA
TCATCGAACACGCGAAACCCACTTTGCGCCAGATAATGGCACACTTTTCA
TCGCTAGCTGAGGCGTACATTGAGAAGAGAAATTATGAAAGACCATACAT
GCCCAGATATGGTCTACAGCGAAATTTAACCGACATGAGTTTGGCAAGAT
ATGCATTTGACTTTTATGAGATGACTTCAAAAACTCCTAATCGGGCTAGA
GAAGCACATATCCAAATGAAGGCAGCTGCGTTACGCAATTCAAACAACAA
GTTATTTGGGTTGGATGGTAATGTCGGAACACAAGGAGAGGACACGGAGA
GACACACTACTGATGATGTTAATAGGAACATGCACACCCTCATGGGAGTG
CGCGGTATTTAATTTGTCTCGGTTTGAAAGACCCTACGTAACCATAATAT
ATATTGGTTATACTATGTATTCAATCAACCCGTAGTGGTATCCTTCCTTT
AGCTTATTTTCATAAGCACCAGTGAGGTGTTACCTTCTAGTGTGTTTAT-
GAGAATGAGAATCGAGCTTGTTTGTGTGCGGAATTCACCAGAGAGGTTTC
CTCGCG-TGTGATTTCGGCTAATTTGC-AAGTGAGAGAAAAAAAAAAAAA
AAAA-----
>MK368795_720-1_Tulip_breaking_virus_(Hungary_Gyorujbarat-Tulipa_Apeldoorn)
CGGC----------------------------------------------
--------------------------------------------------
--------------------------------------------------
--------------------------------------------------
--------------------------------------------------
--------------------------------------------------
--------------------------------------------------
--------------------------------------------------
--------------------------------------------------
--------------------------------------------------
--------------------------------------------------
--------------------------------------------------
--------------------------------------------------
--------------------------------------------------
--------------------------------------------------
--------------------------------------------------
--------------------------------------------------
--------------------------------------------------
--------------------------------------------------
--------------------------------------------------
--------------------------------------------------
--------------------------------------------------
--------------------------------------------------
--------------------------------------------------
--------------------------------------------------
--------------------------------------------------
--------------------------------------------------
--------------------------------------------------
--------------------------------------------------
--------------------------------------------------
--------------------------------------------------
--------------------------------------------------
--------------------------------------------------
--------------------------------------------------
--------------------------------------------------
--------------------------------------------------
--------------------------------------------------
--------------------------------------------------
--------------------------------------------------
--------------------------------------------------
--------------------------------------------------
--------------------------------------------------
--------------------------------------------------
--------------------------------------------------
--------------------------------------------------
--------------------------------------------------
--------------------------------------------------
--------------------------------------------------
--------------------------------------------------
--------------------------------------------------
--------------------------------------------------
--------------------------------------------------
--------------------------------------------------
--------------------------------------------------
--------------------------------------------------
--------------------------------------------------
--------------------------------------------------
--------------------------------------------------
--------------------------------------------------
--------------------------------------------------
--------------------------------------------------
--------------------------------------------------
--------------------------------------------------
--------------------------------------------------
--------------------------------------------------
--------------------------------------------------
--------------------------------------------------
--------------------------------------------------
--------------------------------------------------
--------------------------------------------------
--------------------------------------------------
--------------------------------------------------
--------------------------------------------------
--------------------------------------------------
--------------------------------------------------
--------------------------------------------------
--------------------------------------------------
--------------------------------------------------
--------------------------------------------------
--------------------------------------------------
--------------------------------------------------
--------------------------------------------------
--------------------------------------------------
--------------------------------------------------
--------------------------------------------------
--------------------------------------------------
--------------------------------------------------
--------------------------------------------------
--------------------------------------------------
--------------------------------------------------
--------------------------------------------------
--------------------------------------------------
--------------------------------------------------
--------------------------------------------------
--------------------------------------------------
--------------------------------------------------
--------------------------------------------------
--------------------------------------------------
--------------------------------------------------
--------------------------------------------------
--------------------------------------------------
--------------------------------------------------
--------------------------------------------------
--------------------------------------------------
--------------------------------------------------
--------------------------------------------------
--------------------------------------------------
--------------------------------------------------
--------------------------------------------------
---------AACAACAGTGGGC----------------------------
--------------------------------------------------
--------------------------------------------------
--------------------------------------------------
--------------------------------------------------
--------------------------------------------------
--------------------------------------------------
--------------------------------------------------
--------------------------------------------------
--------------------------------------------------
--------------------------------------------------
--------------------------------------------------
--------------------------------------------------
--------------------------------------------------
--------------------------------------------------
--------------------------------------------------
--------------------------------------------------
--------------------------------------------------
--------------------------------------------------
--------------------------------------------------
--------------------------------------------------
--------------------------------------------------
--------------------------------------------------
--------------------------------------------------
--------------------------------------------------
--------------------------------------------------
--------------------------------------------------
--------------------------------------------------
--------------------------------------------------
--------------------------------------------------
--------------------------------------------------
--------------------------------------------------
--------------------------------------------------
--------------------------------------------------
--------------------------------------------------
--------------------------------------------------
--------------------------------------------------
--------------------------------------------------
--------------------------------------------------
-----------------------------------------AGCCCTCGA
CAGTTGTGGACAATACTCTAATGGTGATATTAGCCATGCACTACTCTTTA
CACATGTTAAATCTGGAGTGTGTCATGGATGATTGTTGCCGTTACTTTGT
CAATGGGGATGATTTATTACTGGCTGTGCATCCTGACTTTAGTTATATAC
TTGATGCATTGAGCAACACGTTCGAGCAGTTGGGTTTGAATTACAATTTT
GACTCACGAACTACGAAGAAAGAAGACTTGTGGTTTATGTCACATAAAGG
CTTAGAGCGTGATGGAATATACATACCAAAATTAGAGCCGGAGCGTATTG
TGTCAATTCTGGAGTGGGATAGGTCCATTGAACCAGTCCACAGATTGGAA
GCTATCTGTGCATCGATGATAGAAGCGTGGGGTTATACAGAATTGTTACA
TGAAATACGGAGATTTTATTATTGGGTGTTAAATCAAGCGCCATACACGG
AACTGTCTAAAGAAGGAAAAGCGCCTTATCTATCTGAAGTGGCACTGACG
GCTCTATATATGGGCAAGGAATCAGAAAGTATTGAAATCGAAAAATATAT
CCACCAAATTGACAATTGGTGTGATCATGATGACATTGAATCAGTTCAGT
TTCAAGCAGACGAAACAATCAATGCTGGTAGAAGAGACGTAGCATCAACT
AGCGGTAGCAAATCAGTTGCCACACCAGCTGCTGAATCTTCTCAAAAAGA
CAAAGATGTTGATGCAGGCACAACAGCTACATTCGAAATTCCAAGACTGA
AGGCCATATCGTCAAAGTTGGTGCTACCAAAATTTCGTGGAAAGAAAATA
GTAAACTTGGAACATCTATTAAACTACAACCCGGAACAAGTGGATCTATC
AAACACAAGATCCACGCATAAACAGTTTGATGCGTGGTTTGAGGGTGTTA
AAGCAGACTATGAACTAGATGATGCTCAAATGGGTGTTGTTTGTAATGGA
TTAATGGTTTGGTGCATTGAAAATGGGACATCACCGAACATAAATGGAAT
GTGGGTTATGATGGATGGTGAGTCACAAGTTGAATACCCGATAAGACCAA
TCATCGAACACGCGAAACCCACTTTGCGCCAGATAATGGCACACTTTTCA
TCGCTAGCTGAGGCGTACATTGAGAAGAGAAATTATGAAAGACCATACAT
GCCCAGACATGGTCTACAGCGAAATTTAACCGACATGAGTTTGGCAAGAT
ATGCATTTGACTTTTATGAGATGACTTCAAAAACTCCTAATCGGGCTAGA
GAAGCACATATCCAAATGAAGGCAGCTGCGTTACGCAATTCAAACAACAA
GTTATTTGGGTTGGATGGTAATGTCGGAACACAAGGAGAGGACACGGAGA
GACACACTACTGATGATGTTAATAGGAACATGCACACCCTCATGGGAGTG
CGCGGTATTTAATTTGTCTCGGTTTGAAAGACCCTACGTAACCATAATAT
ATATTGGTTATACTATGTATTCAATCAACCCGTAGTGGTATCCTTCCTTT
AGCTTATTTTCATAAGCACCAGTGAGGTGTTACCTTCTAGTGTGTTTAT-
GAGAATGAGAATCGAGCTTGTTTGTGTGCGGAATTCACCAGAGAGGTTTC
CTCGCG-TGTGATTTCGGCTAATTTGC-AAGTGAGAGAAAAAAAAAAAAA
AAAAAAAA-
>MK368808_738-1_Tulip_breaking_virus_(Hungary_Zalaegerszeg-Tulipa_Apeldoorn)
CGGG----------------------------------------------
--------------------------------------------------
--------------------------------------------------
--------------------------------------------------
--------------------------------------------------
--------------------------------------------------
--------------------------------------------------
--------------------------------------------------
--------------------------------------------------
--------------------------------------------------
--------------------------------------------------
--------------------------------------------------
--------------------------------------------------
--------------------------------------------------
--------------------------------------------------
--------------------------------------------------
--------------------------------------------------
--------------------------------------------------
--------------------------------------------------
--------------------------------------------------
--------------------------------------------------
--------------------------------------------------
--------------------------------------------------
--------------------------------------------------
--------------------------------------------------
--------------------------------------------------
--------------------------------------------------
--------------------------------------------------
--------------------------------------------------
--------------------------------------------------
--------------------------------------------------
--------------------------------------------------
--------------------------------------------------
--------------------------------------------------
--------------------------------------------------
--------------------------------------------------
--------------------------------------------------
--------------------------------------------------
--------------------------------------------------
--------------------------------------------------
--------------------------------------------------
--------------------------------------------------
--------------------------------------------------
--------------------------------------------------
--------------------------------------------------
--------------------------------------------------
--------------------------------------------------
--------------------------------------------------
--------------------------------------------------
--------------------------------------------------
--------------------------------------------------
--------------------------------------------------
--------------------------------------------------
--------------------------------------------------
--------------------------------------------------
--------------------------------------------------
--------------------------------------------------
--------------------------------------------------
--------------------------------------------------
--------------------------------------------------
--------------------------------------------------
--------------------------------------------------
--------------------------------------------------
--------------------------------------------------
--------------------------------------------------
--------------------------------------------------
--------------------------------------------------
--------------------------------------------------
--------------------------------------------------
--------------------------------------------------
--------------------------------------------------
--------------------------------------------------
--------------------------------------------------
--------------------------------------------------
--------------------------------------------------
--------------------------------------------------
--------------------------------------------------
--------------------------------------------------
--------------------------------------------------
--------------------------------------------------
--------------------------------------------------
--------------------------------------------------
--------------------------------------------------
--------------------------------------------------
--------------------------------------------------
--------------------------------------------------
--------------------------------------------------
--------------------------------------------------
--------------------------------------------------
--------------------------------------------------
--------------------------------------------------
--------------------------------------------------
--------------------------------------------------
--------------------------------------------------
--------------------------------------------------
--------------------------------------------------
--------------------------------------------------
--------------------------------------------------
--------------------------------------------------
--------------------------------------------------
--------------------------------------------------
--------------------------------------------------
--------------------------------------------------
--------------------------------------------------
--------------------------------------------------
--------------------------------------------------
--------------------------------------------------
--------------------------------------------------
--------------------------------------------------
---------AACAATAGTGGCC----------------------------
--------------------------------------------------
--------------------------------------------------
--------------------------------------------------
--------------------------------------------------
--------------------------------------------------
--------------------------------------------------
--------------------------------------------------
--------------------------------------------------
--------------------------------------------------
--------------------------------------------------
--------------------------------------------------
--------------------------------------------------
--------------------------------------------------
--------------------------------------------------
--------------------------------------------------
--------------------------------------------------
--------------------------------------------------
--------------------------------------------------
--------------------------------------------------
--------------------------------------------------
--------------------------------------------------
--------------------------------------------------
--------------------------------------------------
--------------------------------------------------
--------------------------------------------------
--------------------------------------------------
--------------------------------------------------
--------------------------------------------------
--------------------------------------------------
--------------------------------------------------
--------------------------------------------------
--------------------------------------------------
--------------------------------------------------
--------------------------------------------------
--------------------------------------------------
--------------------------------------------------
--------------------------------------------------
--------------------------------------------------
-----------------------------------------AGCCCTCGA
CAGTTGTGGACAATACTCTAATGGTGATATTAGCCATGCACTACTCTTTG
CACATGTTAAATCTGGAGTGTGTCATGGATGATTGTTGCCGTTACTTTGT
CAATGGGGATGATTTATTACTGGCTGTGCATCCTGACTTTAGTTATATAC
TTGATGCATTGAGCAACACGTTCGAGCAGTTGGGTTTGAATTACAATTTT
GACTCACGAACTACGAAGAAAGAAGACTTGTGGTTTATGTCACATAAAGG
CTTAGAGCGTGATGGAATATACATACCAGAATTAGAGCCGGAGCGTATTG
TGTCAATTCTGGAGTGGGATAGGTCCATTGAACCAGTCCACAGATTGGAA
GCTATCTGTGCATCGATGATAGAAGCGTGGGGTTATACAGAATTGTTACA
TGAAATACGGAGATTTTATTATTGGGTGTTAAATCAAGCGCCATACACGG
AACTGTCTAAAGAAGGAAAAGCGCCTTATCTATCTGAAGTGGCACTGACG
GCTCTATATATGGGCAAGGAATCAGAAAGTATTGAAATCGAAAAATATAT
CCACCAAATTGACAATTGGTGTGATCATGATGACATTGAATCAGTTCAGT
TTCAAGCAGACGAAACAATCAATGCTGGTAGAAGAGACGTAGCATCAACT
AGCGGTAGCAAATCAGTTGCCACACCAGCTGCTGAATCTTCTCAAAAAGA
CAAAGATGTTGATGCAGGCACAACAGCTACATTCGAAATTCCAAGACTGA
AGGCCATATCGTCAAAGTTGGTGCTACCAAAATTTCGTGGAAAGAAAATA
GTAAACTTGGAACATCTATTAAACTACAACCCGGAGCAAGTGGATCTATC
AAACACAAGATCCACGCATAAACAGTTTGATGCGTGGTTTGAGGGTGTTA
AAGCAGACTATGAACTAGATGATGCTCAAATGGGTGTTGTTTGTAATGGA
TTAATGGTTTGGTGCATTGAAAATGGAACATCACCGAACATAAATGGAAT
GTGGGTTATGATGGATGGTGAGTCACAAGTTGAATACCCGATAAGACCAA
TCATCGAACACGCGAAACCCACTTTGCGCCAGATAATGGCACACTTTTCA
TCGCTAGCTGAGGCGTACATTGAGAAGAGAAATTATGAAAGACCATACAT
GCCCAGATATGGTCTACAGCGAAATTTAACCGACATGAGTTTGGCAAGAT
ATGCATTTGACTTTTATGAGATGACTTCAAAAACTCCTAATCGGGCTAGA
GAAGCACATATCCAAATGAAGGCAGGTGCGTTACGCAATTCAAACAACAA
GTTATTTGGGTTGGATGGTAATGTCGGAACACAAGGAGAGGACACGGAGA
GACACACTACTGATGATGTTAATAGGAACATGCACACCCTCATGGGAGTG
CGCGGTATTTAATTTGTCTCGGTTTGAAAGACCCTACGTAACCATAATAT
ATATTGGTTATACTATGTATTCAATCAACCCGTAGTGGTATCCTTCCTTT
AGCTTATTTTCATAAGCACCAGTGAGGTGTTACCTTCTAGTGTGTTTAT-
GAGAATGAGAATCGAGCTTGTTTGTGTGCGGAATTCACCAGAGAGGTTTC
CTCGCG-TGTGATTTCGGCTAATTTGC-AAGTGAGAGAAAAAAAAAAAAA
AAAAAAA--
>MK368796_721-1_Tulip_breaking_virus_(Hungary_Komarom-Tulipa_Apeldoorn)
CGGG----------------------------------------------
--------------------------------------------------
--------------------------------------------------
--------------------------------------------------
--------------------------------------------------
--------------------------------------------------
--------------------------------------------------
--------------------------------------------------
--------------------------------------------------
--------------------------------------------------
--------------------------------------------------
--------------------------------------------------
--------------------------------------------------
--------------------------------------------------
--------------------------------------------------
--------------------------------------------------
--------------------------------------------------
--------------------------------------------------
--------------------------------------------------
--------------------------------------------------
--------------------------------------------------
--------------------------------------------------
--------------------------------------------------
--------------------------------------------------
--------------------------------------------------
--------------------------------------------------
--------------------------------------------------
--------------------------------------------------
--------------------------------------------------
--------------------------------------------------
--------------------------------------------------
--------------------------------------------------
--------------------------------------------------
--------------------------------------------------
--------------------------------------------------
--------------------------------------------------
--------------------------------------------------
--------------------------------------------------
--------------------------------------------------
--------------------------------------------------
--------------------------------------------------
--------------------------------------------------
--------------------------------------------------
--------------------------------------------------
--------------------------------------------------
--------------------------------------------------
--------------------------------------------------
--------------------------------------------------
--------------------------------------------------
--------------------------------------------------
--------------------------------------------------
--------------------------------------------------
--------------------------------------------------
--------------------------------------------------
--------------------------------------------------
--------------------------------------------------
--------------------------------------------------
--------------------------------------------------
--------------------------------------------------
--------------------------------------------------
--------------------------------------------------
--------------------------------------------------
--------------------------------------------------
--------------------------------------------------
--------------------------------------------------
--------------------------------------------------
--------------------------------------------------
--------------------------------------------------
--------------------------------------------------
--------------------------------------------------
--------------------------------------------------
--------------------------------------------------
--------------------------------------------------
--------------------------------------------------
--------------------------------------------------
--------------------------------------------------
--------------------------------------------------
--------------------------------------------------
--------------------------------------------------
--------------------------------------------------
--------------------------------------------------
--------------------------------------------------
--------------------------------------------------
--------------------------------------------------
--------------------------------------------------
--------------------------------------------------
--------------------------------------------------
--------------------------------------------------
--------------------------------------------------
--------------------------------------------------
--------------------------------------------------
--------------------------------------------------
--------------------------------------------------
--------------------------------------------------
--------------------------------------------------
--------------------------------------------------
--------------------------------------------------
--------------------------------------------------
--------------------------------------------------
--------------------------------------------------
--------------------------------------------------
--------------------------------------------------
--------------------------------------------------
--------------------------------------------------
--------------------------------------------------
--------------------------------------------------
--------------------------------------------------
--------------------------------------------------
--------------------------------------------------
---------AATAACAGCGGGC----------------------------
--------------------------------------------------
--------------------------------------------------
--------------------------------------------------
--------------------------------------------------
--------------------------------------------------
--------------------------------------------------
--------------------------------------------------
--------------------------------------------------
--------------------------------------------------
--------------------------------------------------
--------------------------------------------------
--------------------------------------------------
--------------------------------------------------
--------------------------------------------------
--------------------------------------------------
--------------------------------------------------
--------------------------------------------------
--------------------------------------------------
--------------------------------------------------
--------------------------------------------------
--------------------------------------------------
--------------------------------------------------
--------------------------------------------------
--------------------------------------------------
--------------------------------------------------
--------------------------------------------------
--------------------------------------------------
--------------------------------------------------
--------------------------------------------------
--------------------------------------------------
--------------------------------------------------
--------------------------------------------------
--------------------------------------------------
--------------------------------------------------
--------------------------------------------------
--------------------------------------------------
--------------------------------------------------
--------------------------------------------------
-----------------------------------------AGCCCTCGA
CAGTTGTGGACAATACTCTAATGGTGATATTAGCCATGCACTACTCTTTA
CACATGTTAAATCTGGAGTGTGTCATGGATGATTGTTGCCGTTACTTTGT
CAATGGGGATGATTTATTACTGGCTGTGCATCCTGACTTTAGTTATATAC
TTGATGCATTGAGCAACACGTTCGAGCAGTTGGGTTTGAATTACAATTTT
GACTCACGAACTACGAAGAAAGAAGACTTGTGGTTTATGTCACATAAAGG
CTTAGAGCGTGATGGAATATACATACCAAAATTAGAGCCGGAGCGTATTG
TGTCAATTCTGGAGTGGGATAGGTCCATTGAACCAGTCCACAGATTGGAA
GCTATCTGTGCATCGATGATAGAAGCGTGGGGTTATACAGAATTGTTACA
TGAAATACGGAGATTTTATTATTGGGTGTTAAATCAAGCGCCATACACGG
AACTGTCTAAAGAAGGAAAAGCGCCTTATCTATCTGAAGTGGCACTGACG
GCTCTATATATGGGCAAGGAATCAGAAAGTATTGAAATCGAAAAATATAT
CCACCAAATTGACAATTGGTGTGATCATGATGACATTGAATCAGTTCAGT
TTCAAGCAGACGAAACAATCAATGCTGGTAGAAGAGACGTAGCATCAACT
AGCGGTAGCAAATCAGTTGCCACACCAGCTGCTGAATCTTCTCAAAAAGA
CAAAGATGTTGATGCAGGCACAACAGCTACATTCGAAATTCCAAGACTGA
AGGCCATATCGTCAAAGTTGGTGCTACCAAAATTTCGTGGAAAGAAAATA
GTAAACTTGGAACATCTATTAAACTACAACCCGGAGCAAGTGGATCTATC
AAACACAAGATCCACGCATAAACAGTTTGATGCGTGGTTTGAGGGTGTCA
AAGCAGACTATGAACTAGATGATGCTCAAATGGGTGTTGTTTGTAATGGA
TTAATGGTTTGGTGCATTGAAAATGGGACATCACCGAACATAAATGGAAT
GTGGGTTATGATGGATGGTGAGTCACAAGTTGAATACCCGATAAGACCAA
TCATCGAACACGCGAAACCCACTTTGCGCCAGATAATGGCACACTTTTCA
TCGCTAGCTGAGGCGTACATTGAGAAGAGAAATTATGAAAGACCATACAT
GCCCAGATATGGTTTACAGCGAAATTTAACCGACATGAGTTTGGCAAGAT
ATGCATTTGACTTTTATGAGATGACTTCAAAAACTCCTAATCGGGCTAGA
GAAGCACATATCCAAATGAAGGCAGCTGCGTTACGCAATTCAAACAACAA
GTTATTTGGGTTGGATGGTAATGTCGGAACACAAGGAGAGGACACGGAGA
GACACACTACTGATGATGTTAATAGGAACATGCACACCCTCATGGGAGTG
CGCGGTATTTAATTTGTCTCGGTTTGAAAGACCCTACGTAACCATAATAT
ATATTGGTTATACTATGTATTCAATCAACCCGTAGTGGTATCCTTCCTTT
AGCTTATTTTCATAAGCACCAGTGAGGTGTTACCTTCTAGTGTGTTTGT-
GAGAATGAGAATCGAGCTTGTTTGTGTGCGGAATTCACCAGAGAGGTTTC
CTCGCG-TGTGATTTCGGCTAATTTGC-AAGTGAGAGGAAAAAAAAAAAA
AAAAAAAA-
>MK368807_736-1_Tulip_breaking_virus_(Hungary_Pecs-Tulipa_Apeldoorn)
CGGG----------------------------------------------
--------------------------------------------------
--------------------------------------------------
--------------------------------------------------
--------------------------------------------------
--------------------------------------------------
--------------------------------------------------
--------------------------------------------------
--------------------------------------------------
--------------------------------------------------
--------------------------------------------------
--------------------------------------------------
--------------------------------------------------
--------------------------------------------------
--------------------------------------------------
--------------------------------------------------
--------------------------------------------------
--------------------------------------------------
--------------------------------------------------
--------------------------------------------------
--------------------------------------------------
--------------------------------------------------
--------------------------------------------------
--------------------------------------------------
--------------------------------------------------
--------------------------------------------------
--------------------------------------------------
--------------------------------------------------
--------------------------------------------------
--------------------------------------------------
--------------------------------------------------
--------------------------------------------------
--------------------------------------------------
--------------------------------------------------
--------------------------------------------------
--------------------------------------------------
--------------------------------------------------
--------------------------------------------------
--------------------------------------------------
--------------------------------------------------
--------------------------------------------------
--------------------------------------------------
--------------------------------------------------
--------------------------------------------------
--------------------------------------------------
--------------------------------------------------
--------------------------------------------------
--------------------------------------------------
--------------------------------------------------
--------------------------------------------------
--------------------------------------------------
--------------------------------------------------
--------------------------------------------------
--------------------------------------------------
--------------------------------------------------
--------------------------------------------------
--------------------------------------------------
--------------------------------------------------
--------------------------------------------------
--------------------------------------------------
--------------------------------------------------
--------------------------------------------------
--------------------------------------------------
--------------------------------------------------
--------------------------------------------------
--------------------------------------------------
--------------------------------------------------
--------------------------------------------------
--------------------------------------------------
--------------------------------------------------
--------------------------------------------------
--------------------------------------------------
--------------------------------------------------
--------------------------------------------------
--------------------------------------------------
--------------------------------------------------
--------------------------------------------------
--------------------------------------------------
--------------------------------------------------
--------------------------------------------------
--------------------------------------------------
--------------------------------------------------
--------------------------------------------------
--------------------------------------------------
--------------------------------------------------
--------------------------------------------------
--------------------------------------------------
--------------------------------------------------
--------------------------------------------------
--------------------------------------------------
--------------------------------------------------
--------------------------------------------------
--------------------------------------------------
--------------------------------------------------
--------------------------------------------------
--------------------------------------------------
--------------------------------------------------
--------------------------------------------------
--------------------------------------------------
--------------------------------------------------
--------------------------------------------------
--------------------------------------------------
--------------------------------------------------
--------------------------------------------------
--------------------------------------------------
--------------------------------------------------
--------------------------------------------------
--------------------------------------------------
--------------------------------------------------
---------AATAATAGCGGGC----------------------------
--------------------------------------------------
--------------------------------------------------
--------------------------------------------------
--------------------------------------------------
--------------------------------------------------
--------------------------------------------------
--------------------------------------------------
--------------------------------------------------
--------------------------------------------------
--------------------------------------------------
--------------------------------------------------
--------------------------------------------------
--------------------------------------------------
--------------------------------------------------
--------------------------------------------------
--------------------------------------------------
--------------------------------------------------
--------------------------------------------------
--------------------------------------------------
--------------------------------------------------
--------------------------------------------------
--------------------------------------------------
--------------------------------------------------
--------------------------------------------------
--------------------------------------------------
--------------------------------------------------
--------------------------------------------------
--------------------------------------------------
--------------------------------------------------
--------------------------------------------------
--------------------------------------------------
--------------------------------------------------
--------------------------------------------------
--------------------------------------------------
--------------------------------------------------
--------------------------------------------------
--------------------------------------------------
--------------------------------------------------
-----------------------------------------AGCCCTCGA
CAGTTGTGGACAATACTCTAATGGTGATATTAGCCATGCACTACTCTTTA
CACATGTTAAATCTGGAGTGTGTCATGGATGATTGTTGCCGTTACTTTGT
CAATGGGGATGATTTATTACTGGCTGTGCATCCTGACTTTAGTTATATAC
TTGATGCATTGAGCAACACGTTCGAGCAGTTGGGTTTGAATTACAATTTT
GACTCACGAACTACGAAGAAAGAAGACTTGTGGTTTATGTCACATAAAGG
CTTAGAGCGTGATGGAATATACATACCAAAATTAGAGCCGGAGCGTATTG
TGTCAATTCTGGAGTGGGATAGGTCCATTGAACCAGTCCACAGATTGGAA
GCTATCTGTGCATCGATGATAGAAGCGTGGGGTTATACAGAATTGTTACA
TGAAATACGGAGAATTTATTATTGGGTGTTAAATCAAGCGCCATACACGG
AACTGTCTAAAGAAGGAAAAGCGCCTTATCTATCTGAAGTGGCACTGACG
GCTCTATATATGGGCAAGGAATCAGAAAGTATTGAAATCGAAAAATATAT
CCACCAAATTGACAATTGGTGTGATCATGATGACATTGAATCAGTTCAGT
TTCAAGCAGACGAAACAATCAATGCTGGTAGAAGAGACGTAGCATCAACT
AGCGGTAGCAAATCAGTTGCCACACCAGCTGCTGAATCTTCTCAAAAAGA
CAAAGATGTTGATGCAGGCACAACAGCTACATTCGAAATTCCAAGACTGA
AGGCCATATCGTCAAAGTTGGTGCTACCAAAATTTCGTGGAAAGAAAATA
GTAAACTTAGAACATCTATTAAACTACAACCCGGAGCAAGTGGATCTATC
AAACACAAGATCCACGCATAAACAGTTTGATGCGTGGTTTGAGGGTGTTA
AAGCAGACTATGAACTAGATGATGCTCAAATGGGTGTTGTTTGTAATGGA
TTAATGGTTTGGTGCATTGAAAATGGGACATCACCGAACATAAATGGAAT
GTGGGTTATGATGGATGGTGAGTCACAAGTTGAATACCCGATAAGACCAA
TCATCGAACACGCGAAACCCACTTTGCGCCAGATAATGGCACACTTTTCA
TCGCTAGCTGAGGCGTACATTGAGAAGAGAAATTATGAAAGACCATACAT
GCCCAGATATGGTCTACAGCGAAATTTAACCGACATGAGTTTGGCAAGAT
ATGCATTTGACTTTTATGAGATGACTTCAAAAACTCCTAATCGGGCTAGA
GAAGCACATATCCAAATGAAGGCAGCTGCGTTACGCAATTCAAACAACAA
GTTATTTGGGTTGGATGGTAATGTCGGAACACAAGGAGAGGACACGGAGA
GACACACTACTGATGATGTTAATAGGAACATGCACACCCTCATGGGAGTG
CGCGGTATTTAATTTGTCTCGGTTTGAAAGACCCTACGTAACCATAATAT
ATATTGGTTATACTATGTATTCAATCAACCCGTAGTGGTATCCTTCCTTT
AGCTTATTTTCATAAGCACCAGTGAGGTGTTACCTTCTAGTGTGTTTAT-
GAGAATGAGAATCGAGCTTGTTTGTGTGCGGAATTCACCAGAGAGGTTTC
CTCGCG-TGTGATTTCGGCTAATTTGC-AAGTGAGAGAAAAAAAAAAAAA
AAAAAAAAA
>MK368787_707-1_Tulip_breaking_virus_(Hungary_Balatonalmadi-Tulipa_Apeldoorn)
CGGT----------------------------------------------
--------------------------------------------------
--------------------------------------------------
--------------------------------------------------
--------------------------------------------------
--------------------------------------------------
--------------------------------------------------
--------------------------------------------------
--------------------------------------------------
--------------------------------------------------
--------------------------------------------------
--------------------------------------------------
--------------------------------------------------
--------------------------------------------------
--------------------------------------------------
--------------------------------------------------
--------------------------------------------------
--------------------------------------------------
--------------------------------------------------
--------------------------------------------------
--------------------------------------------------
--------------------------------------------------
--------------------------------------------------
--------------------------------------------------
--------------------------------------------------
--------------------------------------------------
--------------------------------------------------
--------------------------------------------------
--------------------------------------------------
--------------------------------------------------
--------------------------------------------------
--------------------------------------------------
--------------------------------------------------
--------------------------------------------------
--------------------------------------------------
--------------------------------------------------
--------------------------------------------------
--------------------------------------------------
--------------------------------------------------
--------------------------------------------------
--------------------------------------------------
--------------------------------------------------
--------------------------------------------------
--------------------------------------------------
--------------------------------------------------
--------------------------------------------------
--------------------------------------------------
--------------------------------------------------
--------------------------------------------------
--------------------------------------------------
--------------------------------------------------
--------------------------------------------------
--------------------------------------------------
--------------------------------------------------
--------------------------------------------------
--------------------------------------------------
--------------------------------------------------
--------------------------------------------------
--------------------------------------------------
--------------------------------------------------
--------------------------------------------------
--------------------------------------------------
--------------------------------------------------
--------------------------------------------------
--------------------------------------------------
--------------------------------------------------
--------------------------------------------------
--------------------------------------------------
--------------------------------------------------
--------------------------------------------------
--------------------------------------------------
--------------------------------------------------
--------------------------------------------------
--------------------------------------------------
--------------------------------------------------
--------------------------------------------------
--------------------------------------------------
--------------------------------------------------
--------------------------------------------------
--------------------------------------------------
--------------------------------------------------
--------------------------------------------------
--------------------------------------------------
--------------------------------------------------
--------------------------------------------------
--------------------------------------------------
--------------------------------------------------
--------------------------------------------------
--------------------------------------------------
--------------------------------------------------
--------------------------------------------------
--------------------------------------------------
--------------------------------------------------
--------------------------------------------------
--------------------------------------------------
--------------------------------------------------
--------------------------------------------------
--------------------------------------------------
--------------------------------------------------
--------------------------------------------------
--------------------------------------------------
--------------------------------------------------
--------------------------------------------------
--------------------------------------------------
--------------------------------------------------
--------------------------------------------------
--------------------------------------------------
--------------------------------------------------
--------------------------------------------------
---------AATAATAGTGGTC----------------------------
--------------------------------------------------
--------------------------------------------------
--------------------------------------------------
--------------------------------------------------
--------------------------------------------------
--------------------------------------------------
--------------------------------------------------
--------------------------------------------------
--------------------------------------------------
--------------------------------------------------
--------------------------------------------------
--------------------------------------------------
--------------------------------------------------
--------------------------------------------------
--------------------------------------------------
--------------------------------------------------
--------------------------------------------------
--------------------------------------------------
--------------------------------------------------
--------------------------------------------------
--------------------------------------------------
--------------------------------------------------
--------------------------------------------------
--------------------------------------------------
--------------------------------------------------
--------------------------------------------------
--------------------------------------------------
--------------------------------------------------
--------------------------------------------------
--------------------------------------------------
--------------------------------------------------
--------------------------------------------------
--------------------------------------------------
--------------------------------------------------
--------------------------------------------------
--------------------------------------------------
--------------------------------------------------
--------------------------------------------------
-----------------------------------------AGCCCTCGA
CAGTTGTGGACAATACTCTAATGGTGATATTAGCCATGCACTACTCTTTA
CACACGTTAAATCTGGAGTGTGTCATGGATGATTGTTGCCGTTACTTTGT
CAATGGGGATGATTTATTACTGGCTGTGCATCCTGACTTTAGTTATATAC
TTGATGCATTGAGCAACACGTTCGAGCAGTTGGGTTTGAATTACAATTTT
GACTCACGAACTACGAAGAAAGAAGACTTGTGGTTTATGTCACATAAAGG
CTTAGAGCGTGATGGAATATACATACCAAAATTAGAGCCGGAGCGTATTG
TGTCAATTCTGGAGTGGGATAGGTCCATTGAACCAGTCCACAGATTGGAA
GCTATCTGTGCATCGATGATAGAAGCGTGGGGTTATACAGAATTGTTACA
TGAAATACGGAGATTTTATTATTGGGTGTTAAATCAAGCGCCATACACGG
AACTGTCTAAAGAAGGAAAAGCGCCTTATCTATCTGAAGTGGCACTGACG
GCTCTATATATGGGCAAGGAATCAGAAAGTATTGAAATCGAAAAATATAT
CCACCAAATTGACAATTGGTGTGATCATGATGACATTGAATCAGTTCAGT
TTCAAGCAGACGAAACAATCAATGCTGGTAGAAGAGACGTAGCATCAACT
AGCGGTAGCAAATCAGTTGCCACACCAGCTGCTGAATCTTCTCAAAAAGA
CAAAGATGTTGATGCAGGCACAACAGCTACATTCGAAATTCCAAGACTGA
AGGCCATATCGTCAAAGTTGGTGCTACCAAAATTTCGTGGAAAGAAAATA
GTAAACTTGGAACATCTATTAAACTACAACCCGGAGCAAGTGGATCTATC
AAACACAAGATCCACGCATAAACAGTTTGATGCGTGGTTTGAGGGTGTTA
AAGCAGACTATGAACTAGATGATGCTCAAATGGGTGTTGTTTGTAATGGA
TTAATGGTTTGGTGCATTGAAAATGGGACATCACCGAACATAAATGGAAT
GTGGGTTATGATGGATGGTGAGTCACAAGTTGAATACCCGATAAGACCAA
TCATCGAACACGCGAAACCCACTTTGCGCCAGATAATGGCACACTTTTCA
TCGCTAGCTGAGGCGTACATTGAGAAGAGAAATTATGAAAGACCATACAT
GCCCAGATATGGTTTACAGCGAAATTTAACCGACATGAGTTTGGCAAGAT
ATGCATTTGACTTTTATGAGATGACTTCAAAAACTCCTAATCGGGGTAGA
GAAGCACATATCCAAATGAAGGCAGCTGCGTTACGCAATTCAAACAACAA
GTTATTTGGGTTGGATGGTAATGTCGGAACACAAGGAGAGGACACGGAGA
GACACACTACTGATGATGTTAATAGGAACATGCACACCCTCATGGGAGTG
CGCGGTATTTAATTTGTTTCGGTTTGAAAGACCCTACGTAACCATAATAT
ATATTGGTTATATTATGTATTCAATCAACCCGTAGTGGTATCCTTCCTTT
AGCTTATTTTCATAAGCACCAGTGAGGTGTTACCTTTTAGTGTGTTTAT-
GAGAATGAGAATCGAGCTTGTTTGTGTGCGGAATTCACCAGAGAGGTTTC
CTCGCG-TGTGATTTCGGTTAATTTGC-AAGTGAGAGAAAAAAAAAAAAA
AAAAAA---
>MK368791_716-2_Tulip_breaking_virus_(Hungary_Miskolc-Tulipa_Apeldoorn)
CGGT----------------------------------------------
--------------------------------------------------
--------------------------------------------------
--------------------------------------------------
--------------------------------------------------
--------------------------------------------------
--------------------------------------------------
--------------------------------------------------
--------------------------------------------------
--------------------------------------------------
--------------------------------------------------
--------------------------------------------------
--------------------------------------------------
--------------------------------------------------
--------------------------------------------------
--------------------------------------------------
--------------------------------------------------
--------------------------------------------------
--------------------------------------------------
--------------------------------------------------
--------------------------------------------------
--------------------------------------------------
--------------------------------------------------
--------------------------------------------------
--------------------------------------------------
--------------------------------------------------
--------------------------------------------------
--------------------------------------------------
--------------------------------------------------
--------------------------------------------------
--------------------------------------------------
--------------------------------------------------
--------------------------------------------------
--------------------------------------------------
--------------------------------------------------
--------------------------------------------------
--------------------------------------------------
--------------------------------------------------
--------------------------------------------------
--------------------------------------------------
--------------------------------------------------
--------------------------------------------------
--------------------------------------------------
--------------------------------------------------
--------------------------------------------------
--------------------------------------------------
--------------------------------------------------
--------------------------------------------------
--------------------------------------------------
--------------------------------------------------
--------------------------------------------------
--------------------------------------------------
--------------------------------------------------
--------------------------------------------------
--------------------------------------------------
--------------------------------------------------
--------------------------------------------------
--------------------------------------------------
--------------------------------------------------
--------------------------------------------------
--------------------------------------------------
--------------------------------------------------
--------------------------------------------------
--------------------------------------------------
--------------------------------------------------
--------------------------------------------------
--------------------------------------------------
--------------------------------------------------
--------------------------------------------------
--------------------------------------------------
--------------------------------------------------
--------------------------------------------------
--------------------------------------------------
--------------------------------------------------
--------------------------------------------------
--------------------------------------------------
--------------------------------------------------
--------------------------------------------------
--------------------------------------------------
--------------------------------------------------
--------------------------------------------------
--------------------------------------------------
--------------------------------------------------
--------------------------------------------------
--------------------------------------------------
--------------------------------------------------
--------------------------------------------------
--------------------------------------------------
--------------------------------------------------
--------------------------------------------------
--------------------------------------------------
--------------------------------------------------
--------------------------------------------------
--------------------------------------------------
--------------------------------------------------
--------------------------------------------------
--------------------------------------------------
--------------------------------------------------
--------------------------------------------------
--------------------------------------------------
--------------------------------------------------
--------------------------------------------------
--------------------------------------------------
--------------------------------------------------
--------------------------------------------------
--------------------------------------------------
--------------------------------------------------
--------------------------------------------------
--------------------------------------------------
---------AATAACAGCGGCC----------------------------
--------------------------------------------------
--------------------------------------------------
--------------------------------------------------
--------------------------------------------------
--------------------------------------------------
--------------------------------------------------
--------------------------------------------------
--------------------------------------------------
--------------------------------------------------
--------------------------------------------------
--------------------------------------------------
--------------------------------------------------
--------------------------------------------------
--------------------------------------------------
--------------------------------------------------
--------------------------------------------------
--------------------------------------------------
--------------------------------------------------
--------------------------------------------------
--------------------------------------------------
--------------------------------------------------
--------------------------------------------------
--------------------------------------------------
--------------------------------------------------
--------------------------------------------------
--------------------------------------------------
--------------------------------------------------
--------------------------------------------------
--------------------------------------------------
--------------------------------------------------
--------------------------------------------------
--------------------------------------------------
--------------------------------------------------
--------------------------------------------------
--------------------------------------------------
--------------------------------------------------
--------------------------------------------------
--------------------------------------------------
-----------------------------------------AGCCCTCGA
CAGTTGTGGACAATACTCTAATGGTGATATTAGCCATGCACTACTCTTTA
CACATGTTAAATCTGGTGTGTGTCATGGATGATTGTTGCCGTTACTTTGT
CAATGGGGATGATTTATTACTGGCTGTGCATCCTGACTTTAGTTATATAC
TTGATGCATTGAGCAACACGTTCGAGCAGTTGGGTTTGAATTACAATTTT
GACTCACGAACTACGAAGAAAGAAGACTTGTGGTTTATGTCACATAAAGG
CTTAGAGCGTGATGGAATATACATACCAAAATTAGAGCCGGAGCGTATTG
TGTCAATTCTGGAGTGGGATAGGTCCATTGAACCAGTCCACAGATTGGAA
GCTATCTGTGCATCGATGATAGAAGCGTGGGGTTATACAGAATTGTTACA
TGAAATACGGAGATTTTATTATTGGGTGTTGAATCAAGCGCCATACACGG
AACTGTCTAAAGAAGGAAAAGCGCCTTATCTATCTGAAGTGGCACTGACG
GCTCTATATATGGGCAAGGAATCAGAAAGTATTGAAATCGAAAAATATAT
CCATCAAATTGACAATTGGTGTGATCATGATGACACTGAATCAGTTCAGT
TTCAAGCAGACGAAACAATCAATGCTGGTAGAAGAGACGTAGCATCAACT
AGCGGTAGCAAATCAGTTGCCACACCAGCTGCTGAATCTTCTCAAAAAGA
CAAAGATGTTGATGCAGGCACAACAGCTACATTCGAAATTCCAAGACTGA
AGGCCATATCGTCAAAGTTGGTGCTACCAAAATTTCGTGGAAAGAAAATA
GTAAACTTGGAACATCTATTAAACTACAACCCGGAGCAAGTGGATCTATC
AAACACAAGATCCACGCATAAACAGTTTGATGCGTGGTTTGAGGGTGTTA
AAGCAGACTATGAACTAGATGATGCTCAAATGGGTGTTGTTTGTAATGGA
TTAATGGTTTGGTGCATTGAAAATGGGACATCACCGAACATAAATGGAAT
GTGGGTTATGATGGATGGTGAGTCACAAGTTGAATACCCGATAAGACCAA
TCATCGAACACGCGAAACCCACTTTGCGCCAGATAATGGCACACTTTTCA
TCGCTAGCTGAGGCGTACATTGAGAAGAGAAATTATGAAAGACCATACAT
GCCCAGATATGGTCTACAGCGAAATTTAACCGACATGAGTTTGGCAAGAT
ATGCATTTGACTTTTATGAGATGACTTCAAAAACTCCTAATCGGGCTAGA
GAAGCACATATCCAAATGAAGGCAGCTGCGTTACGCAATTCAAACAACAA
GTTATTTGGGTTGGATGGTAATGTCGGAACACAAGGAGAGGACACGGAGA
GACACACTACTGATGATGTTAATAGGAACATGCACACCCTCATGGGAGTG
CGCGGTATTTAATTTGTCTCGGTTTGAAAGACCCTACGTAACCATAATAT
ATATTGGTTATACTATGTATTCAATCAACCCGTAGTGGTATCCTTCCTTT
AGCTTATTTTCATAAGCACCAGTGAGGTGTTACCTTCTAGTGTGTTTAT-
GAGAATGAGAATCGAGCTTGTTTGTGTGCGGAATTCACCAGAGAGGTTTC
CTCGCG-TGTGATTTCGGCTAATTTGC-AAGTGAGAGAAAAAAAAAAAAA
AAAAAA---
>MK368798_723-1_Tulip_breaking_virus_(Hungary_Szada-Tulipa_Oscar)
CGGG----------------------------------------------
--------------------------------------------------
--------------------------------------------------
--------------------------------------------------
--------------------------------------------------
--------------------------------------------------
--------------------------------------------------
--------------------------------------------------
--------------------------------------------------
--------------------------------------------------
--------------------------------------------------
--------------------------------------------------
--------------------------------------------------
--------------------------------------------------
--------------------------------------------------
--------------------------------------------------
--------------------------------------------------
--------------------------------------------------
--------------------------------------------------
--------------------------------------------------
--------------------------------------------------
--------------------------------------------------
--------------------------------------------------
--------------------------------------------------
--------------------------------------------------
--------------------------------------------------
--------------------------------------------------
--------------------------------------------------
--------------------------------------------------
--------------------------------------------------
--------------------------------------------------
--------------------------------------------------
--------------------------------------------------
--------------------------------------------------
--------------------------------------------------
--------------------------------------------------
--------------------------------------------------
--------------------------------------------------
--------------------------------------------------
--------------------------------------------------
--------------------------------------------------
--------------------------------------------------
--------------------------------------------------
--------------------------------------------------
--------------------------------------------------
--------------------------------------------------
--------------------------------------------------
--------------------------------------------------
--------------------------------------------------
--------------------------------------------------
--------------------------------------------------
--------------------------------------------------
--------------------------------------------------
--------------------------------------------------
--------------------------------------------------
--------------------------------------------------
--------------------------------------------------
--------------------------------------------------
--------------------------------------------------
--------------------------------------------------
--------------------------------------------------
--------------------------------------------------
--------------------------------------------------
--------------------------------------------------
--------------------------------------------------
--------------------------------------------------
--------------------------------------------------
--------------------------------------------------
--------------------------------------------------
--------------------------------------------------
--------------------------------------------------
--------------------------------------------------
--------------------------------------------------
--------------------------------------------------
--------------------------------------------------
--------------------------------------------------
--------------------------------------------------
--------------------------------------------------
--------------------------------------------------
--------------------------------------------------
--------------------------------------------------
--------------------------------------------------
--------------------------------------------------
--------------------------------------------------
--------------------------------------------------
--------------------------------------------------
--------------------------------------------------
--------------------------------------------------
--------------------------------------------------
--------------------------------------------------
--------------------------------------------------
--------------------------------------------------
--------------------------------------------------
--------------------------------------------------
--------------------------------------------------
--------------------------------------------------
--------------------------------------------------
--------------------------------------------------
--------------------------------------------------
--------------------------------------------------
--------------------------------------------------
--------------------------------------------------
--------------------------------------------------
--------------------------------------------------
--------------------------------------------------
--------------------------------------------------
--------------------------------------------------
--------------------------------------------------
--------------------------------------------------
---------AATAATAGTGGGC----------------------------
--------------------------------------------------
--------------------------------------------------
--------------------------------------------------
--------------------------------------------------
--------------------------------------------------
--------------------------------------------------
--------------------------------------------------
--------------------------------------------------
--------------------------------------------------
--------------------------------------------------
--------------------------------------------------
--------------------------------------------------
--------------------------------------------------
--------------------------------------------------
--------------------------------------------------
--------------------------------------------------
--------------------------------------------------
--------------------------------------------------
--------------------------------------------------
--------------------------------------------------
--------------------------------------------------
--------------------------------------------------
--------------------------------------------------
--------------------------------------------------
--------------------------------------------------
--------------------------------------------------
--------------------------------------------------
--------------------------------------------------
--------------------------------------------------
--------------------------------------------------
--------------------------------------------------
--------------------------------------------------
--------------------------------------------------
--------------------------------------------------
--------------------------------------------------
--------------------------------------------------
--------------------------------------------------
--------------------------------------------------
-----------------------------------------AACCCTCGA
CAGTTGTGGACAATACTCTAATGGTGATATTAGCCATGCACTACTCTTTA
CACATGTTAAATCTGGAGTGTGTCATGGATGATTGTTGCCGTTACTTTGT
CAATGGGGATGATTTATTGCTGGCTGTGCATCCTGACTTTAGTTATATAC
TTGATGCATTGAGCAACACGTTCGAGCAGTTGGGTTTGAATTACAATTTT
GACTCACGAACTACGAAGAAAGAAGACTTGTGGTTTATGTCACATAAAGG
CTTAGAGCGTGATGGAATATACATACCAAAATTAGAGCCGGAGCGTATTG
TGTCAATTCTGGAGTGGGATAGGTCCATTGAACCAGTCCACAGATTGGAA
GCTATCTGTGCATCGATGATAGAAGCGTGGGGTTATACAGAATTGTTACA
TGAAATACGGAGATTTTATTGTTGGGTGTTAAATCAAGCGCCATACACGG
AACTGTCTAAAGAAGGAAAAGCGCCTTATCTATCTGAAGTGGCACTGACG
GCTCTATATATGGGCAAGGAATCAGAAAGTATTGAAATCGAAAAATATAT
CCACCAAATTGACAATTGGTGTGATCATGATGACATTGAATCAGTTCAGT
TTCAAGCAGACGAAACAATCAATGCTGGTAGAAGAGACGTAGCATCAACT
AGCGGTAGCAAATCAGTTGCCACACCAGCTGCTGAATCTTCTCAAAAAGA
CAAAGATGTTGATGCAGGCACAACAGCTACATTCGAAATTCCAAGACTGA
AGGCCATATCGTCAAAGTTGGTGCTACCAAAATTTCGTGGAAAGAAAATA
GTAAACTTGGAACATCTATTAAACTACAACCCGGAGCAAGTGGATCTATC
AAACACAAGATCCACGCATAAACAGTTTGATGCGTGGTTTGAGGGTGTTA
AAGCAGACTATGAACTAGATGATGCTCAAATGGGTGTTGTTTGTAATGGA
TTAATGGTTTGGTGCATTGAAAATGGGACATCACCGAACATAAATGGAAT
GTGGGTTATGATGGATGGTGAGTCACAAGTTGAATACCCGATAAGACCAA
TCATCGAACACGCGAAACCCACTTTGCGCCAGATAATGGCACACTTTTCA
TCGCTAGCTGAGGCGTACATTGAGAAGAGAAATTATGAAAGACCATACAT
GCCCAGATATGGTCTACAGCGAAATTTAACCGACATGAGTTTGGCAAGAT
ATGCATTTGACTTTTATGAGATGACTTCAAAAACTCCTAATCGGGCTAGA
GAAGCACATATCCAAATGAAGGCAGCTGCGTTACGCAATTCAAACAACAA
GTTATTTGGGTTGGATGGTAATGTCGGAACACAAGGAGAGGACACGGAGA
GACACACTACTGATGATGTTAATAGGAACATGCACACCCTCATGGGAGTG
CGCGGTATTTAATTTGTCTCGGTTTGAAAGACCCTACGTAACCATAATAT
ATATTGGTTATACTATGTATTCAATCAACCCGTAGTGGTATCCTTCCTTT
AGCTTATTTTCATAAGCACCAGTGAGGTGTTACCTTCTAGTGTGTTTAT-
GAGAATGAGAATCGAGCTTGTTTGTGTGCGGAATTCACCAGAGAGGTTTC
CTCGCG-TGTGATTTCGGCTAATTTGC-AAGTGAGAGAAAAAAAAAAAAA
AAAA-----
>MK368797_722-1_Tulip_breaking_virus_(Hungary_Szada-Tulipa_Apeldoorn)
CGGG----------------------------------------------
--------------------------------------------------
--------------------------------------------------
--------------------------------------------------
--------------------------------------------------
--------------------------------------------------
--------------------------------------------------
--------------------------------------------------
--------------------------------------------------
--------------------------------------------------
--------------------------------------------------
--------------------------------------------------
--------------------------------------------------
--------------------------------------------------
--------------------------------------------------
--------------------------------------------------
--------------------------------------------------
--------------------------------------------------
--------------------------------------------------
--------------------------------------------------
--------------------------------------------------
--------------------------------------------------
--------------------------------------------------
--------------------------------------------------
--------------------------------------------------
--------------------------------------------------
--------------------------------------------------
--------------------------------------------------
--------------------------------------------------
--------------------------------------------------
--------------------------------------------------
--------------------------------------------------
--------------------------------------------------
--------------------------------------------------
--------------------------------------------------
--------------------------------------------------
--------------------------------------------------
--------------------------------------------------
--------------------------------------------------
--------------------------------------------------
--------------------------------------------------
--------------------------------------------------
--------------------------------------------------
--------------------------------------------------
--------------------------------------------------
--------------------------------------------------
--------------------------------------------------
--------------------------------------------------
--------------------------------------------------
--------------------------------------------------
--------------------------------------------------
--------------------------------------------------
--------------------------------------------------
--------------------------------------------------
--------------------------------------------------
--------------------------------------------------
--------------------------------------------------
--------------------------------------------------
--------------------------------------------------
--------------------------------------------------
--------------------------------------------------
--------------------------------------------------
--------------------------------------------------
--------------------------------------------------
--------------------------------------------------
--------------------------------------------------
--------------------------------------------------
--------------------------------------------------
--------------------------------------------------
--------------------------------------------------
--------------------------------------------------
--------------------------------------------------
--------------------------------------------------
--------------------------------------------------
--------------------------------------------------
--------------------------------------------------
--------------------------------------------------
--------------------------------------------------
--------------------------------------------------
--------------------------------------------------
--------------------------------------------------
--------------------------------------------------
--------------------------------------------------
--------------------------------------------------
--------------------------------------------------
--------------------------------------------------
--------------------------------------------------
--------------------------------------------------
--------------------------------------------------
--------------------------------------------------
--------------------------------------------------
--------------------------------------------------
--------------------------------------------------
--------------------------------------------------
--------------------------------------------------
--------------------------------------------------
--------------------------------------------------
--------------------------------------------------
--------------------------------------------------
--------------------------------------------------
--------------------------------------------------
--------------------------------------------------
--------------------------------------------------
--------------------------------------------------
--------------------------------------------------
--------------------------------------------------
--------------------------------------------------
--------------------------------------------------
--------------------------------------------------
---------AATAATAGCGGGC----------------------------
--------------------------------------------------
--------------------------------------------------
--------------------------------------------------
--------------------------------------------------
--------------------------------------------------
--------------------------------------------------
--------------------------------------------------
--------------------------------------------------
--------------------------------------------------
--------------------------------------------------
--------------------------------------------------
--------------------------------------------------
--------------------------------------------------
--------------------------------------------------
--------------------------------------------------
--------------------------------------------------
--------------------------------------------------
--------------------------------------------------
--------------------------------------------------
--------------------------------------------------
--------------------------------------------------
--------------------------------------------------
--------------------------------------------------
--------------------------------------------------
--------------------------------------------------
--------------------------------------------------
--------------------------------------------------
--------------------------------------------------
--------------------------------------------------
--------------------------------------------------
--------------------------------------------------
--------------------------------------------------
--------------------------------------------------
--------------------------------------------------
--------------------------------------------------
--------------------------------------------------
--------------------------------------------------
--------------------------------------------------
-----------------------------------------AGCCCTCGA
CAGTTGTGGACAATACTCTAATGGTGATATTAGCCATGCACTACTCTTTA
CACATGTTAAATCTGGAGTGTGTCATGGATGATTGTTGCCGTTACTTTGT
CAATGGGGATGATTTATTACTGGCTGTGCATCCTGACTTTAGTTATATAC
TTGATGCATTGAGCAACACGTTCGAGCAGTTGGGTTTGAATTACAATTTT
GACTCACGAACTACGAAGAAAGAAGACTTGTGGTTTATGTCACATAAAGG
CTTAGAGCGTGATGGAATATACATACCAAAATTAGAGCCGGAGCGTATTG
TGTCAATTCTGGAGTGGGATAGGTCCATTGAACCAGTCCACAGATTGGAA
GCTATCTGTGCATCGATGATAGAAGCGTGGGGTTATACAGAATTGTTACA
TGAAATACGGAGATTTTATTATTGGGTGTTAAATCAAGCGCCATACACGG
AACTGTCTAAAGAAGGAAAAGCGCCTTATCTATCTGAAGTGGCACTGACG
GCTCTATATATGGGCAAGGAATCAGAAAGTATTGAAATCGAAAAATATAT
CCACCAAATTGACAATTGGTGTGATCATGATGACATTGAATCAGTTCAGT
TTCAAGCAGACGAAACAATCAATGCTGGTAGAAGAGACGTAGCATCAACT
AGCGGTAGCAAATCAGATGCCACACCAGCTGTTGAATCTTCTCAAAAAGA
CAAAGATGTTGATGCAGGCACAACAGCTACATTCGAAATTCCAAGACTGA
AGGCCATATCGTCAAAGTTGGTGCTACCAAAATTTCGTGGAAAGAAAATA
GTAAACTTGGAACATCTATTAAACTACAACCCGGAGCAAGGTGATCTATC
AAACACAAGATCCACGCATAAACAGTTTGATGCGTGGTTTGAGGGTGTTA
AAGCAGACTATGAACTAGATGATGCTCAAATGGGTGTTGTTTGTAATGGA
TTAATGGTTTGGTGCATTGAAAATGGGACATCACCGAACATAAATGGAAT
GTGGGTTATGATGGATGGTGAGTCACAAGTTGAATACCCGATAAGACCAA
TCATCGAACACGCGAAACCCACTTTGCGCCAGATAATGGCACACTTTTCA
TCGCTAGCTGAGGCGTACATTGAGAAGAGAAATTATGAAAGACCATACAT
GCCCAGATATGGTCTACAGCGAAATTTAACCGACATGAGTTTGGCAAGAT
ATGCATTTGACTTTTATGAGATGACTTCAAAAACTCCTAATCGGGCTAGA
GAAGCACATATCCAAATGAAGGCAGCTGCGTTACGCAATTCAAACAACAA
GTTATTTGGGTTGGATGGTAATGTCGGAACACAAGGAGAGGACACGGAGA
GACACACTACTGATGATGTTAATAGGAACATGCACACCCTCATGGGAGTG
CGCGGTATTTAATTTGTCTCGGTTTGAAAGACCCTACGTAACCATAATAT
ATATTGGTTATACTATGTATTCAATCAACCCGTAGTGGTATCCTTCCTTT
AGCTTATTTTCATAAGCACCAGTGAGGCGTTACCTTCTAGTGTGTTTAT-
GAGAATGAGAATCGAGCTTGTTTGTGTGCGGAATTCACCAGAGAGGTTTC
CTCGCG-TGTGATTTCGGCTAATTTGC-AAGTGAGAGAAAAAAAAAAAAA
AAAAAA---
>MK368805_734-4_Tulip_breaking_virus_(Hungary_Gardony-Tulipa_Apeldoorn)
CGGG----------------------------------------------
--------------------------------------------------
--------------------------------------------------
--------------------------------------------------
--------------------------------------------------
--------------------------------------------------
--------------------------------------------------
--------------------------------------------------
--------------------------------------------------
--------------------------------------------------
--------------------------------------------------
--------------------------------------------------
--------------------------------------------------
--------------------------------------------------
--------------------------------------------------
--------------------------------------------------
--------------------------------------------------
--------------------------------------------------
--------------------------------------------------
--------------------------------------------------
--------------------------------------------------
--------------------------------------------------
--------------------------------------------------
--------------------------------------------------
--------------------------------------------------
--------------------------------------------------
--------------------------------------------------
--------------------------------------------------
--------------------------------------------------
--------------------------------------------------
--------------------------------------------------
--------------------------------------------------
--------------------------------------------------
--------------------------------------------------
--------------------------------------------------
--------------------------------------------------
--------------------------------------------------
--------------------------------------------------
--------------------------------------------------
--------------------------------------------------
--------------------------------------------------
--------------------------------------------------
--------------------------------------------------
--------------------------------------------------
--------------------------------------------------
--------------------------------------------------
--------------------------------------------------
--------------------------------------------------
--------------------------------------------------
--------------------------------------------------
--------------------------------------------------
--------------------------------------------------
--------------------------------------------------
--------------------------------------------------
--------------------------------------------------
--------------------------------------------------
--------------------------------------------------
--------------------------------------------------
--------------------------------------------------
--------------------------------------------------
--------------------------------------------------
--------------------------------------------------
--------------------------------------------------
--------------------------------------------------
--------------------------------------------------
--------------------------------------------------
--------------------------------------------------
--------------------------------------------------
--------------------------------------------------
--------------------------------------------------
--------------------------------------------------
--------------------------------------------------
--------------------------------------------------
--------------------------------------------------
--------------------------------------------------
--------------------------------------------------
--------------------------------------------------
--------------------------------------------------
--------------------------------------------------
--------------------------------------------------
--------------------------------------------------
--------------------------------------------------
--------------------------------------------------
--------------------------------------------------
--------------------------------------------------
--------------------------------------------------
--------------------------------------------------
--------------------------------------------------
--------------------------------------------------
--------------------------------------------------
--------------------------------------------------
--------------------------------------------------
--------------------------------------------------
--------------------------------------------------
--------------------------------------------------
--------------------------------------------------
--------------------------------------------------
--------------------------------------------------
--------------------------------------------------
--------------------------------------------------
--------------------------------------------------
--------------------------------------------------
--------------------------------------------------
--------------------------------------------------
--------------------------------------------------
--------------------------------------------------
--------------------------------------------------
--------------------------------------------------
--------------------------------------------------
---------AACAATAGCGGGC----------------------------
--------------------------------------------------
--------------------------------------------------
--------------------------------------------------
--------------------------------------------------
--------------------------------------------------
--------------------------------------------------
--------------------------------------------------
--------------------------------------------------
--------------------------------------------------
--------------------------------------------------
--------------------------------------------------
--------------------------------------------------
--------------------------------------------------
--------------------------------------------------
--------------------------------------------------
--------------------------------------------------
--------------------------------------------------
--------------------------------------------------
--------------------------------------------------
--------------------------------------------------
--------------------------------------------------
--------------------------------------------------
--------------------------------------------------
--------------------------------------------------
--------------------------------------------------
--------------------------------------------------
--------------------------------------------------
--------------------------------------------------
--------------------------------------------------
--------------------------------------------------
--------------------------------------------------
--------------------------------------------------
--------------------------------------------------
--------------------------------------------------
--------------------------------------------------
--------------------------------------------------
--------------------------------------------------
--------------------------------------------------
-----------------------------------------AGCCCTCGA
CAGTTGTGGACAATACTCTAATGGTGATATTAGCCATGCACTACTCTTTA
CACATGTTAAATCTGGAGTGTGTTATGGATGATTGTTGCCGTTACTTTGT
CAATGGGGATGATCTATTACTGGCTGTGCATCCTGACTTTAGTTATATAC
TTGATGCATTGAGCAACACGTTCGAGCAGTTGGGTTTGAATTACAATCTT
GACTCACGAACTACGAAGAAAGAAGACTTGTGGTTTATGTCACATAAAGG
CTTAGAGCGTGATGGAATATACATACCAAAATTAGAGCCGGAGCGTATTG
TGTCAATTCTGGAGTGGGATAGATCCATTGAACCAGTCCACAGATTGGAA
ACTATCTGTGCATCGATGATAGAAGCGTGGGGTTATACAGAATTGTTACA
TGAAATACGGAGATTTTATTATTGGGTGTTAAATCAAGCGCCATACACGG
AACTGTCTAAAGAAGGAAAAGCGCCTTATCTATCTGAAGTGGCACTGACG
GCTCTATATATGGGCAAGGAATCAGAAAGTATTGAAATCGAAAAATATAT
CCACCAAATTGACAATTGGTGTGATCATGATGACATTGAATCAGTTCAGT
TTCAAGCAGACGAAACAATCAATGCTGGTAGAAGAGACGTAGCATCAACT
AGCGGTAGCAAATCAGTTGCCACACCAGCTGCTGAATCTTCTCAAAAAGA
CAAAGATGTTGATGCAGGCACAACAGCTACATTCGAAATTCCAAGACTGA
AGGCCATATCGTCAAAGTTGGTGCTACCAAAATTTCGTGGAAAGAAAATA
GTAAACTTGGAACATCTATTAAACTACAACCCGGAGCAAGTGGATCTATC
AAACACAAGATCCACGCATAAACAGTTTGATGCGTGGTTTGAGGGTGTTA
GAGCAGACTATGAACTAGATGATGCTCAAATGGGTGTTGTTTGTAATGGA
TTAATGGTTTGGTGCATTGAAAATGGGACATCACCGAACATAAATGGAAT
GTGGGTTATGATGGATGGTGAGTCACAAGTTGAATACCCGATAAGACCAA
TCATTGAACACGCGAAACCCACTTTGCGCCAGATAATGGCACACTTTTCA
TCGCTAGCTGAGGCGTACATTGAGAAGAGAAATTATGAAAGACCATACAT
GCCCAGATATGGTCTACAGCGAAATTTAACCGACATGAGTTTGGCAAGAT
ATGCATTTGACTTTTATGAGATGACTTCAAAAACTCCTAATCGGGCTAGA
GAAGCACATATCCAAATGAAGGCAGCTGCGTTACGCAATTCAAACAACAA
GTTATTTGGGTTGGATGGTAATGTCGGAACACAAGGAGAGGACACGGAGA
GACACACTACTGATGATGTTAATAGGAACATGCACACCCTCATGGGAGTG
CGCGGTATTTAATTTGTCTCGGTTTGAAAGACCCTACGTAACCATAATAT
ATATTGGTTATACTATGTATTCAATCAACCCGTAGTGGTATCCTTCCTTT
AGCTTATTTTCATAAGCACCAGTGAGGTGTTACCTTCTAGTGTGTTTAT-
GAGAATGAGAATCGAGCTTGTTTGTGTGCAGAATTCACCAGAGAGGTTTC
CTCGCG-TGTGATTTCGGCTAATTTGC-AAGTGAGAGAAAAAAAAAAAAA
AAAA-----
>MK368785_704-1_Tulip_breaking_virus_(Hungary_Budapest-Tulipa_Lambada)
CGGG----------------------------------------------
--------------------------------------------------
--------------------------------------------------
--------------------------------------------------
--------------------------------------------------
--------------------------------------------------
--------------------------------------------------
--------------------------------------------------
--------------------------------------------------
--------------------------------------------------
--------------------------------------------------
--------------------------------------------------
--------------------------------------------------
--------------------------------------------------
--------------------------------------------------
--------------------------------------------------
--------------------------------------------------
--------------------------------------------------
--------------------------------------------------
--------------------------------------------------
--------------------------------------------------
--------------------------------------------------
--------------------------------------------------
--------------------------------------------------
--------------------------------------------------
--------------------------------------------------
--------------------------------------------------
--------------------------------------------------
--------------------------------------------------
--------------------------------------------------
--------------------------------------------------
--------------------------------------------------
--------------------------------------------------
--------------------------------------------------
--------------------------------------------------
--------------------------------------------------
--------------------------------------------------
--------------------------------------------------
--------------------------------------------------
--------------------------------------------------
--------------------------------------------------
--------------------------------------------------
--------------------------------------------------
--------------------------------------------------
--------------------------------------------------
--------------------------------------------------
--------------------------------------------------
--------------------------------------------------
--------------------------------------------------
--------------------------------------------------
--------------------------------------------------
--------------------------------------------------
--------------------------------------------------
--------------------------------------------------
--------------------------------------------------
--------------------------------------------------
--------------------------------------------------
--------------------------------------------------
--------------------------------------------------
--------------------------------------------------
--------------------------------------------------
--------------------------------------------------
--------------------------------------------------
--------------------------------------------------
--------------------------------------------------
--------------------------------------------------
--------------------------------------------------
--------------------------------------------------
--------------------------------------------------
--------------------------------------------------
--------------------------------------------------
--------------------------------------------------
--------------------------------------------------
--------------------------------------------------
--------------------------------------------------
--------------------------------------------------
--------------------------------------------------
--------------------------------------------------
--------------------------------------------------
--------------------------------------------------
--------------------------------------------------
--------------------------------------------------
--------------------------------------------------
--------------------------------------------------
--------------------------------------------------
--------------------------------------------------
--------------------------------------------------
--------------------------------------------------
--------------------------------------------------
--------------------------------------------------
--------------------------------------------------
--------------------------------------------------
--------------------------------------------------
--------------------------------------------------
--------------------------------------------------
--------------------------------------------------
--------------------------------------------------
--------------------------------------------------
--------------------------------------------------
--------------------------------------------------
--------------------------------------------------
--------------------------------------------------
--------------------------------------------------
--------------------------------------------------
--------------------------------------------------
--------------------------------------------------
--------------------------------------------------
--------------------------------------------------
--------------------------------------------------
---------AATAACAGTGGGC----------------------------
--------------------------------------------------
--------------------------------------------------
--------------------------------------------------
--------------------------------------------------
--------------------------------------------------
--------------------------------------------------
--------------------------------------------------
--------------------------------------------------
--------------------------------------------------
--------------------------------------------------
--------------------------------------------------
--------------------------------------------------
--------------------------------------------------
--------------------------------------------------
--------------------------------------------------
--------------------------------------------------
--------------------------------------------------
--------------------------------------------------
--------------------------------------------------
--------------------------------------------------
--------------------------------------------------
--------------------------------------------------
--------------------------------------------------
--------------------------------------------------
--------------------------------------------------
--------------------------------------------------
--------------------------------------------------
--------------------------------------------------
--------------------------------------------------
--------------------------------------------------
--------------------------------------------------
--------------------------------------------------
--------------------------------------------------
--------------------------------------------------
--------------------------------------------------
--------------------------------------------------
--------------------------------------------------
--------------------------------------------------
-----------------------------------------AGCCCTCGA
CAGTTGTGGACAATACTCTAATGGTGATATTAGCCATGCACTACTCTTTA
CACATGTTAAATCTGGAGTGTGTCATGGATGATTGTTGCCGTTACTTTGT
CAATGGGGATGATTTATTACTGGCTGTGCATCCTGACTTTAGTTATATAC
TTGATGCATTGAGCAACACGTTCGAGCAGTTGGGTTTGAATTACAATTTT
GACTCACGAACTACGAAGAGAGAAGACTTGTGGTTTATGTCACATAAAGG
CTTAGAGCGTGATGGAATATACATACCAAAATTAGAGCCGGAGCGTATTG
TGTCAATTCTGGAGTGGGATAGGTCCATTGAACCAGTCCGCAGATTGGAA
GCTATCTGTGCATCGATGATAGAAGCGTGGGGTTATACAGAATTGTTACA
TGAAATACGGAGATTTTATTATTGGGTGTTAAATCAAGCGCCATACACGG
AACTGTCTAAAGAAGGAAAAGCGCCTTATCTATCTGAAGTGGCACTGACG
GCTCTATATATGGGCAAGGAATCAGAAAGTATTGAAATCGAAAAATATAT
CCACCAAATTGACAATTGGTGTGATCATGATGACATTGAATCAGTTCAGT
TTCAAGCAGACGAAACAATCAATGCTGGTAGAAGAGACGTAGCATCAACT
AGCGGTAGCAAATCAGTTGCCACACCAGCTGCTGAATCTTCTCAAAAAGA
CAAAGATGTTGATGCAGGCACAACAGCTACATTCGAAATTCCAAGACTGA
AGGCCATATCGTCAAAGTTGGTGCTACCAAAATTTCGTGGAAAGAAAATA
GTAAACTTGGAACATCTATTAAACTACAACCCGGAGCAAGTGGATCTATC
AAACACAAGATCCACGCATAAACAGTTTGATGCGTGGTTTGAGGGTGTTA
AAGCAGACTATGAACTAGATGATGCTCAAATGGGTGTTGTTTGTAATGGA
TTAATGGTTTGGTGCATTGAAAATGGGACATCACCGAACATAAATGGAAT
GTGGGTTATGATGGATGGTGAGTCACAAGTTGAATACCCGATAAGACCAA
TCATTGAACACGCGAAACCCACTTTGCGCCAGATAATGGCACACTTTTCA
TCGCTAGCTGAGGCGTACATTGAGAAGAGAAATTATGAAAGACCATACAT
GCCCAGATATGGTTTACAGCGAAATTTAACCGACATGAGTTTGGCAAGAT
ATGCATTTGACTTTTATGAGATGACTTCAAAAACTCCTAATCGGGCTAGA
GAAGCACATATCCAAATGAAGGCAGCTGCGTTACGCAATTCAAACAACAA
GTTATTTGGGTTGGATGGTAATGTCGGAACACAAGGAGAGGACACGGAGA
GACACACTACTGATGATGTTAATAGGAACATGCACACCCTCATGGGAGTG
CGCGGTATTTAATTTGTCTCGGTTTGAAAGACCCTACGTAACCATAATAT
ATATTGGTTATACTATGTATTCAATCAACCCGTAGTGGTATCCTTCCTTT
AGCTTATTTTCAAAAGCACCAGTGAGGTGTTACCTTTTAGTGTGTTTAT-
GAGAATGAGAATCGAGCTTGTTTGTGTGCGGAATTCACCAGAGAGGTTTC
CTCGCGGTGTGATTTCGGTAATTTGCC-AAGTGAGAGAAAAAAAAAAAAA
AAAAAA---
>KF442403_Tulip_breaking_virus_(Netherlands-Tulipa_Texas_Flame)
TAT-----------------------------------------------
--------------------------------------------------
--------------------------------------------------
--------------------------------------------------
--------------------------------------------------
--------------------------------------------------
--------------------------------------------------
--------------------------------------------------
--------------------------------------------------
--------------------------------------------------
--------------------------------------------------
--------------------------------------------------
--------------------------------------------------
--------------------------------------------------
--------------------------------------------------
--------------------------------------------------
--------------------------------------------------
--------------------------------------------------
--------------------------------------------------
--------------------------------------------------
--------------------------------------------------
--------------------------------------------------
--------------------------------------------------
--------------------------------------------------
--------------------------------------------------
--------------------------------------------------
--------------------------------------------------
--------------------------------------------------
--------------------------------------------------
--------------------------------------------------
--------------------------------------------------
--------------------------------------------------
--------------------------------------------------
--------------------------------------------------
--------------------------------------------------
--------------------------------------------------
--------------------------------------------------
--------------------------------------------------
--------------------------------------------------
--------------------------------------------------
--------------------------------------------------
--------------------------------------------------
--------------------------------------------------
--------------------------------------------------
--------------------------------------------------
--------------------------------------------------
--------------------------------------------------
--------------------------------------------------
--------------------------------------------------
--------------------------------------------------
--------------------------------------------------
--------------------------------------------------
--------------------------------------------------
--------------------------------------------------
--------------------------------------------------
--------------------------------------------------
--------------------------------------------------
--------------------------------------------------
--------------------------------------------------
--------------------------------------------------
--------------------------------------------------
--------------------------------------------------
--------------------------------------------------
--------------------------------------------------
--------------------------------------------------
--------------------------------------------------
--------------------------------------------------
--------------------------------------------------
--------------------------------------------------
--------------------------------------------------
--------------------------------------------------
--------------------------------------------------
--------------------------------------------------
--------------------------------------------------
--------------------------------------------------
--------------------------------------------------
--------------------------------------------------
--------------------------------------------------
--------------------------------------------------
--------------------------------------------------
--------------------------------------------------
--------------------------------------------------
--------------------------------------------------
--------------------------------------------------
--------------------------------------------------
--------------------------------------------------
--------------------------------------------------
--------------------------------------------------
--------------------------------------------------
--------------------------------------------------
--------------------------------------------------
--------------------------------------------------
--------------------------------------------------
--------------------------------------------------
--------------------------------------------------
--------------------------------------------------
--------------------------------------------------
--------------------------------------------------
--------------------------------------------------
--------------------------------------------------
--------------------------------------------------
--------------------------------------------------
--------------------------------------------------
--------------------------------------------------
--------------------------------------------------
--------------------------------------------------
--------------------------------------------------
--------------------------------------------------
--------------------------------------------------
--------------------------------------------------
--------------------------------------------------
--------------------------------------------------
--------------------------------------------------
--------------------------------------------------
--------------------------------------------------
--------------------------------------------------
--------------------------------------------------
--------------------------------------------------
--------------------------------------------------
--------------------------------------------------
--------------------------------------------------
--------------------------------------------------
--------------------------------------------------
--------------------------------------------------
--------------------------------------------------
--------------------------------------------------
--------------------------------------------------
--------------------------------------------------
--------------------------------------------------
--------------------------------------------------
--------------------------------------------------
--------------------------------------------------
--------------------------------------------------
--------------------------------------------------
--------------------------------------------------
--------------------------------------------------
--------------------------------------------------
--------------------------------------------------
--------------------------------------------------
--------------------------------------------------
--------------------------------------------------
--------------------------------------------------
--------------------------------------------------
--------------------------------------------------
--------------------------------------------------
--------------------------------------------------
--------------------------------------------------
--------------------------------------------------
--------------------------------------------------
-----------------------GTGATATTAGCCATGCACTACTCTTTA
CACATGTTAAATCTGGAGTGTGTCATGGATGATTGTTGCCGTTACTTTGT
CAATGGGGATGATTTATTACTGGCTGTGCATCCTGACTTTAGTTATATAC
TTGATGCATTGAGCAACACGTTCGAGCAGTTGGGTTTGAATTACAATTTT
GACTCACGAACTACGAAGAAAGAAGACTTGTGGTTTATGTCACATAAAGG
CTTAGAGCGTGATGGAATATACATACCAAAATTAGAGCCGGAGCGTATTG
TGTCAATTCTGGAGTGGGATAGGTCCATTGAACCAGTCCACAGATTGGAA
GCTATCTGTGCATCGATGATAGAAGCGTGGGGTTATACAGAATTGTTACA
TGAAATACGGAGATTTTATTATTGGGTGTTAAATCAAGCGCCATACACGG
AACTGTCTAAAGAAGGAAAAGCGCCTTATCTATCTGAAGTGGCACTGACG
GCTCTATATATGGGCAAGGAATCAGAAAGTATTGAAATCGAAAAATATAT
CCACCAAATTGACAATTGGTGTGATCATGATGACATTGAATCAGTTCAGT
TTCAAGCAGACGAAACAATCAATGCTGGTAGAAGAGACGTAGCATCAACT
AGCGGTAGCAAATCAGTTGCCACACCAGCTGCTGAATCTTCTCAAAAAGA
CAAAGATGTTGATGCAGGCACAACAGCTACATTCGAAATTCCAAGACTGA
AGGCCATATCGTCAAAGTTGGTGCTACCAAAATTTCGTGGAAAGAAAATA
GTAAACTTGGAACATCTATTAAACTACAACCCGGAGCAAGTGGATCTATC
AAACACAAGATCCACGCATAAACAGTTTGATGCGTGGTTTGAGGGTGTTA
AAGCAGACTATGAACTAGATGATGCTCAAATGGGTGTTGTTTGTAATGGA
TTAATGGTTTGGTGCATTGAAAATGGGACATCACCGAACATAAATGGAAT
GTGGGTTATGATGGATGGTGAGTCACAAGTTGAATACCCGATAAGACCAA
TCATCGAACACGCGAAACCCACTTTGCGCCAGATAATGGCACACTTTTCA
TCGCTAGCTGAGGCGTACATTGAGAAGAGAAATTATGAAAGGCCATACAT
GCCCAGATATGGTCTACAGCGAAATTTAACCGACATGAGTTTGGCAAGAT
ATGCATTTGACTTTTATGAGATGACTTCAAAAACTCCTAATCGGGCTAGA
GAAGCACATATCCAAATGAAGGCAGCTGCGTTACGCAATTCAAACAACAA
GTTATTTGGGTTGGATGGTAATGTCGGAACACAAGGAGAGGACACGGAGA
GACACACTACTGATGATGTTAATGGGAACATGCACACCCTCATGGGAGTG
CGCGGTATTTAATCTGTCTCGGTTTGAAAGACCCTACGTAACCATAATAT
ATATTGGTTATACTATGTATTCAATCAACCCGTAGTGGTATCCTTCCTTT
AGCTTATTTTCATAAGCACCAGTGAGGTGTTACCTCCCAGTGTGCTTAT-
GAAAAAGAAAAACCGACCTGGTTGGGGGCCGAAATCCACAAAAAAGGTTC
CTCCCGGGGGGATTCCGGCAATTTGCC-AAGGGGGAGAAAAAAAAAAAAA
A--------
>MK368800_726-1_Tulip_breaking_virus_(Hungary_Szada-Tulipa_Blue_Diamond)
CGGG----------------------------------------------
--------------------------------------------------
--------------------------------------------------
--------------------------------------------------
--------------------------------------------------
--------------------------------------------------
--------------------------------------------------
--------------------------------------------------
--------------------------------------------------
--------------------------------------------------
--------------------------------------------------
--------------------------------------------------
--------------------------------------------------
--------------------------------------------------
--------------------------------------------------
--------------------------------------------------
--------------------------------------------------
--------------------------------------------------
--------------------------------------------------
--------------------------------------------------
--------------------------------------------------
--------------------------------------------------
--------------------------------------------------
--------------------------------------------------
--------------------------------------------------
--------------------------------------------------
--------------------------------------------------
--------------------------------------------------
--------------------------------------------------
--------------------------------------------------
--------------------------------------------------
--------------------------------------------------
--------------------------------------------------
--------------------------------------------------
--------------------------------------------------
--------------------------------------------------
--------------------------------------------------
--------------------------------------------------
--------------------------------------------------
--------------------------------------------------
--------------------------------------------------
--------------------------------------------------
--------------------------------------------------
--------------------------------------------------
--------------------------------------------------
--------------------------------------------------
--------------------------------------------------
--------------------------------------------------
--------------------------------------------------
--------------------------------------------------
--------------------------------------------------
--------------------------------------------------
--------------------------------------------------
--------------------------------------------------
--------------------------------------------------
--------------------------------------------------
--------------------------------------------------
--------------------------------------------------
--------------------------------------------------
--------------------------------------------------
--------------------------------------------------
--------------------------------------------------
--------------------------------------------------
--------------------------------------------------
--------------------------------------------------
--------------------------------------------------
--------------------------------------------------
--------------------------------------------------
--------------------------------------------------
--------------------------------------------------
--------------------------------------------------
--------------------------------------------------
--------------------------------------------------
--------------------------------------------------
--------------------------------------------------
--------------------------------------------------
--------------------------------------------------
--------------------------------------------------
--------------------------------------------------
--------------------------------------------------
--------------------------------------------------
--------------------------------------------------
--------------------------------------------------
--------------------------------------------------
--------------------------------------------------
--------------------------------------------------
--------------------------------------------------
--------------------------------------------------
--------------------------------------------------
--------------------------------------------------
--------------------------------------------------
--------------------------------------------------
--------------------------------------------------
--------------------------------------------------
--------------------------------------------------
--------------------------------------------------
--------------------------------------------------
--------------------------------------------------
--------------------------------------------------
--------------------------------------------------
--------------------------------------------------
--------------------------------------------------
--------------------------------------------------
--------------------------------------------------
--------------------------------------------------
--------------------------------------------------
--------------------------------------------------
--------------------------------------------------
--------------------------------------------------
---------AACAATAGTGGGC----------------------------
--------------------------------------------------
--------------------------------------------------
--------------------------------------------------
--------------------------------------------------
--------------------------------------------------
--------------------------------------------------
--------------------------------------------------
--------------------------------------------------
--------------------------------------------------
--------------------------------------------------
--------------------------------------------------
--------------------------------------------------
--------------------------------------------------
--------------------------------------------------
--------------------------------------------------
--------------------------------------------------
--------------------------------------------------
--------------------------------------------------
--------------------------------------------------
--------------------------------------------------
--------------------------------------------------
--------------------------------------------------
--------------------------------------------------
--------------------------------------------------
--------------------------------------------------
--------------------------------------------------
--------------------------------------------------
--------------------------------------------------
--------------------------------------------------
--------------------------------------------------
--------------------------------------------------
--------------------------------------------------
--------------------------------------------------
--------------------------------------------------
--------------------------------------------------
--------------------------------------------------
--------------------------------------------------
--------------------------------------------------
-----------------------------------------AGCCTTCGA
CAGTTGTGGACAACACTCTAATGGTGATATTGGCCATGCACTACTCTTTA
AACATGTTAAATCTGGAGTGTGTCATGGATGATTGTTGCCGTTACTTTGT
CAATGGAGATGATTTGTTACTGGCTGTGCATCCAAATTTTGAGTATATAC
TTGATGCATTGAGTAACACGTTCGAGCAGTTGGGTTTGAATTACAATTTT
GACTCACGAACTACGAGGAAAGAAGATTTGTGGTTTATGTCGCATAAAGG
CTTAGAGCGTGACGGTATATATATACCAAAACTAGAGCCGGAGCGCATTG
TGTCAATTCTGGAGTGGGATAGATCTATTGAACCAGTTCACAGGTTAGAA
GCTATTTGTGCATCGACGATAGAAGCGTGGGGTTATACGGAATTGTTACA
CGAAATACGGAGATTTTATTATTGGGTGTTAAATCAAGCGCCATACACGG
AACTGTCTAAAGAAGGAAAAGCGCCTTATCTATCTGAAGTGGCACTGACG
GCTCTATATATGGGTAGGGAATCAGAAAGTGCTGAAATCGAAAAATATAT
CCACCAAATTGACAATTGGTGCGATTATGATGACATTGAATCAGTTCAGT
TTCAAGCAGACGAAACAATTAACGCTGGTAGAAGAGACGTAGCATCAACC
AGCGGCAGCAAATCCGTTGCCACACCAGCTGCTGAATCTTCTCAAAAAGA
CAAAGATGTTGATGCAGGCACAATAGCTACATTCGAAATCCCAAGACTGA
AGGCCATATCGTCAAAGTTGGTGCTACCAAAATTTCGTGGAAAGAAAATA
GTAAACTTGGAACATCTATTAAACTACAATCCGGAGCAAGTGGATCTATC
AAACACAAGATCCACGCATAAACAGTTTGATGCGTGGTTTGAGGGTGTTA
AAGCAGACTATGAACTAGATGATGCTCAAATGGGTGTTGTTTGTAATGGA
TTAATGGTTTGGTGCATTGAAAATGGAACATCACCAAACATAAATGGAAT
GTGGGTTATGATGGACGGTGAGTCACAAGTTGAATACCCGATAAAACCAA
TCATCGAACACGCGAAACCCACTTTGCGCCAGATAATGGCACACTTTTCG
TCGCTAGCTGAGGCGTACATTGAGAAGAGAAATTATGAAAGACCATACAT
GCCCAGATATGGTCTACAGCGAAATTTAACCGACATGAGTTTGGCAAGAT
ATGCATTTGACTTTTATGAGATGACTTCAAAAACTCCTAATCGGGCTAGA
GAAGCACATATCCAAATGGAGGCAGCTGCATTACGCAATTCAAACAACAA
ATTATTTGGGTTGGATGGTAATGTCGGAACACAAGGAGAGGACACGGAGA
GACACACTACTGATGATGTTAATAGGAACATGCACACCCTCATGGGAGTG
CGCGGTATTTAATCTGTCTCGGTTTGAAAGACCCTACATAACCATAATAT
ATATTGGTTATACTATGTATTCAATCAACCCGTAGTGGTATCCTTCCTTT
AGCTTATTTTTATAAGCACCAGTGAGGTGTTACCTTCTAGTGTGTTTAT-
GAGAATGAGAATCGAGCTTGTTTGTGTGCGGAATTCACCAGAGAGGTTTC
CTCGCG-TGTGATTTCGGCTAATTTGC-AAGTGAGAGAAAAAAAAAAAAA
AAAAA----
>MF983710_A1-2_Tulip_breaking_virus_(Hungary_Godollo-Tulipa_Groenland)
CGGG----------------------------------------------
--------------------------------------------------
--------------------------------------------------
--------------------------------------------------
--------------------------------------------------
--------------------------------------------------
--------------------------------------------------
--------------------------------------------------
--------------------------------------------------
--------------------------------------------------
--------------------------------------------------
--------------------------------------------------
--------------------------------------------------
--------------------------------------------------
--------------------------------------------------
--------------------------------------------------
--------------------------------------------------
--------------------------------------------------
--------------------------------------------------
--------------------------------------------------
--------------------------------------------------
--------------------------------------------------
--------------------------------------------------
--------------------------------------------------
--------------------------------------------------
--------------------------------------------------
--------------------------------------------------
--------------------------------------------------
--------------------------------------------------
--------------------------------------------------
--------------------------------------------------
--------------------------------------------------
--------------------------------------------------
--------------------------------------------------
--------------------------------------------------
--------------------------------------------------
--------------------------------------------------
--------------------------------------------------
--------------------------------------------------
--------------------------------------------------
--------------------------------------------------
--------------------------------------------------
--------------------------------------------------
--------------------------------------------------
--------------------------------------------------
--------------------------------------------------
--------------------------------------------------
--------------------------------------------------
--------------------------------------------------
--------------------------------------------------
--------------------------------------------------
--------------------------------------------------
--------------------------------------------------
--------------------------------------------------
--------------------------------------------------
--------------------------------------------------
--------------------------------------------------
--------------------------------------------------
--------------------------------------------------
--------------------------------------------------
--------------------------------------------------
--------------------------------------------------
--------------------------------------------------
--------------------------------------------------
--------------------------------------------------
--------------------------------------------------
--------------------------------------------------
--------------------------------------------------
--------------------------------------------------
--------------------------------------------------
--------------------------------------------------
--------------------------------------------------
--------------------------------------------------
--------------------------------------------------
--------------------------------------------------
--------------------------------------------------
--------------------------------------------------
--------------------------------------------------
--------------------------------------------------
--------------------------------------------------
--------------------------------------------------
--------------------------------------------------
--------------------------------------------------
--------------------------------------------------
--------------------------------------------------
--------------------------------------------------
--------------------------------------------------
--------------------------------------------------
--------------------------------------------------
--------------------------------------------------
--------------------------------------------------
--------------------------------------------------
--------------------------------------------------
--------------------------------------------------
--------------------------------------------------
--------------------------------------------------
--------------------------------------------------
--------------------------------------------------
--------------------------------------------------
--------------------------------------------------
--------------------------------------------------
--------------------------------------------------
--------------------------------------------------
--------------------------------------------------
--------------------------------------------------
--------------------------------------------------
--------------------------------------------------
--------------------------------------------------
--------------------------------------------------
---------AATAACAGTGGAC----------------------------
--------------------------------------------------
--------------------------------------------------
--------------------------------------------------
--------------------------------------------------
--------------------------------------------------
--------------------------------------------------
--------------------------------------------------
--------------------------------------------------
--------------------------------------------------
--------------------------------------------------
--------------------------------------------------
--------------------------------------------------
--------------------------------------------------
--------------------------------------------------
--------------------------------------------------
--------------------------------------------------
--------------------------------------------------
--------------------------------------------------
--------------------------------------------------
--------------------------------------------------
--------------------------------------------------
--------------------------------------------------
--------------------------------------------------
--------------------------------------------------
--------------------------------------------------
--------------------------------------------------
--------------------------------------------------
--------------------------------------------------
--------------------------------------------------
--------------------------------------------------
--------------------------------------------------
--------------------------------------------------
--------------------------------------------------
--------------------------------------------------
--------------------------------------------------
--------------------------------------------------
--------------------------------------------------
--------------------------------------------------
-----------------------------------------AGCCTTCGA
CAGTTGTGGACAATACTCTAATGGTGATATTGGCCATGCACTACTCTTTA
AACATGTTAAATCTGGAGTGTGTCATGGATGATTGTTGCCGTTACTTTGT
CAATGGAGATGATTTGTTACTGGCTGTGCATCCAAATTTTGAGTATATAC
TTGATGCATTGAGCAACACGTTCGAGCAGTTGGGTTTGAATTACAATTTT
GACTCACGAACTACGAAGAAAGAAGATTTGTGGTTTATGTCGCATAAAGG
CTTAGAGCGTGACGGTATATATATACCAAAACTAGAGCCGGAGCGCATTG
TGTCAATTCTGGAGTGGGATAGATCTATTGAACCAGTTCACAGGTTAGAA
GCTATTTGTGCATCGATGATAGAAGCGTGGGGTTATACGGAATTGTTACA
CGAAATACGGAGATTTTATTATTGGGTGTTAAATCAAGCGCCATACACGG
AACTGTCTAAAGAAGGAAAAGCGCCTTATCTATCTGAAGTGGCACTGACG
GCTCTATATATGGGTAAGGAATCAGAAAGTACTGAAATCGAAAAATATAT
CCACCAAATTGACAATTGGTGCGATTATGATGACATTGAATCAGTTCAGT
TTCAAGCAGACGAAACAATTAACGCTGGTAGAAGAGACGTAGCATCAACC
AGCGGCAGCAAATCCGTTGCCACACCAGCTGCTGAATCTTCTCAAAAAGA
CAAAGATGTTGATGCAGGCACAACAGCTACATTCGAAATCCCAAGACTGA
AGGCCATATCGTCAAAGTTGGTGCTACCAAAATTTCGTGGAAAGAAAATA
GTAAACTTGGAACATCTATTAAACTACAATCCGGAGCAAGTGGATCTATC
AAACACAAGATCCACGCATAAACAGTTTGATGCGTGGTTTGAGGGTGTTA
AAGCAGACTATGAACTAGATGATGCTCAAATGGGTGTTGTTTGTAATGGA
TTAATGGTTTGGTGCATTGAAAATGGAACATCACCAAACATAAATGGAAT
GTGGGTTATGATGGACGGTGAGTCACAAGTTGAATACCCGATAAAACCAA
TCATCGAACACGCGAAACCCACTTTGCGCCAGATAATGGCACACTTTTCG
TCGCTAGCTGAGGCGTACATTGAGAAGAGAAATTATGAAAGACCATACAT
GCCCAGATATGGTCTACAGCGAAATTTAACCGACATGAGTTTGGCAAGAT
ATGCATTTGACTTTTATGAGATGACTTCAAAAACTCCTAATCGGGCTAGA
GAAGCACATATCCAAATGAAGGCAGCTGCATTACGCAATTCAAACAACAA
ATTATTTGGGTTGGATGGTAATGTCGGAACACAAGGAGAGGACACGGAGA
GACACACTACTGATGATGTTAATAGGAACATGCACACCCTCATGGGAGTG
CGCGGTATTTAATCTGTCTCGGTTTGAAAGACCCTACATAACCATAATAT
ATATTGGTTATACTATGTATTCAATCAACCCGTAGTGGTATCCTTCCTTT
AGCTTATTTTTATAAGCACCAGTGAGGTGTTACCTCCCAGTGTGCTTATT
GAGAATGAGAATCGAGCTTGTTTGTGTGCGGAATTCACCAGAGAGGTTCC
CTCGCG-TGTGATTTCGGCTAATTTGC-AAGTGAGAGAAAAAAAAAAAAA
AAAAAA---
>KF826466 Tulip breaking virus isolate Texas Flame polyprotein gene, partial cds.
--------------------------------------------------
--------------------------------------------------
--------------------------------------------------
--------------------------------------------------
--------------------------------------------------
--------------------------------------------------
--------------------------------------------------
--------------------------------------------------
--------------------------------------------------
--------------------------------------------------
--------------------------------------------------
--------------------------------------------------
--------------------------------------------------
--------------------------------------------------
--------------------------------------------------
--------------------------------------------------
--------------------------------------------------
--------------------------------------------------
--------------------------------------------------
--------------------------------------------------
--------------------------------------------------
--------------------------------------------------
--------------------------------------------------
--------------------------------------------------
--------------------------------------------------
--------------------------------------------------
--------------------------------------------------
--------------------------------------------------
--------------------------------------------------
--------------------------------------------------
--------------------------------------------------
--------------------------------------------------
--------------------------------------------------
--------------------------------------------------
--------------------------------------------------
--------------------------------------------------
--------------------------------------------------
--------------------------------------------------
--------------------------------------------------
--------------------------------------------------
--------------------------------------------------
--------------------------------------------------
--------------------------------------------------
--------------------------------------------------
--------------------------------------------------
--------------------------------------------------
--------------------------------------------------
--------------------------------------------------
--------------------------------------------------
--------------------------------------------------
--------------------------------------------------
--------------------------------------------------
--------------------------------------------------
--------------------------------------------------
--------------------------------------------------
--------------------------------------------------
--------------------------------------------------
--------------------------------------------------
--------------------------------------------------
--------------------------------------------------
--------------------------------------------------
--------------------------------------------------
--------------------------------------------------
--------------------------------------------------
--------------------------------------------------
--------------------------------------------------
--------------------------------------------------
--------------------------------------------------
--------------------------------------------------
--------------------------------------------------
--------------------------------------------------
--------------------------------------------------
--------------------------------------------------
--------------------------------------------------
--------------------------------------------------
--------------------------------------------------
--------------------------------------------------
--------------------------------------------------
--------------------------------------------------
--------------------------------------------------
--------------------------------------------------
------ATTATTGAGAATGGCGTCACACTTGACATTGACGTCGTTGTGGA
TTTTGGCACTAAAGTTGTACCAGAGTTGGACATTGACACGCGGTTAATAC
GATATGCGAAAAATAGTGTCTCATTTGGCGAGCGAATTCAGAGATTGGGA
AGAGTTGGAAGAAACAAAGATGGGGTTGCCTTAAGAATTGGACACACAGA
GAAGGGATTGGTTGCTGTTCCCGCTATGACGGCAACTGAGGCAGCGTTTT
TGTGTTTTGCACATGGGCTGCCAGTGATGACGAATGGAGTGTCTACTAAT
CTTTTGGCTAATTGCACTGTACCTCAAGCGCGTGTTATGATGCAATTTGA
ATTGAATCCTTTTTACACAGTCAATTTTGTGCGGTTTGATGGTTCAATGC
ATCCGATGATTCACAAGTTATTGGTGCCGTACAAATTACGTGATTCTGAA
ATTATTCTAAATAAAATGGCAATACCAAATCAAAGTGTTAGCACGTGGGC
GACTGCGAAAGAGTATGCGTTTCAGGGAATGAAAATGAGTATCCCAGATG
ATGTGCGTATCCCTTTTCACTCCCGCGAGATACCCGACAGGTTGCATGAA
GCTATTTGGGGTGTTGTGATGAAGCATAAAGGAGATGCGGGATTTGGGAG
AGTTAGTAGTGCGAGTGCTTGCAAAATCGCGTACACACTGCAAACAGACT
TATCAGCAATTCAACGAACAGTGCAAATATTGGAAAAACTTATTGAGAAT
GAGCTGAAGAAACAAGCGTATTTCAAGAATATTACGAGCGCTTCGTGTTC
AAGCTCATTTTCTTTGGTCAGTATCGCAAATGCTATCCGATCACGTCACA
TTGCGGATCATACAACTGAGAACATTAGTATTCTGCAAGCTGCCAAGAAT
CAATTGATGGAGTTCAGAAACATCAGCGTTGATTTGGATTTTCCTACACG
AATTGAACCTTTTGGAGCATTAGAGTGTGTTCAATTCCAATCGGTGGAGG
GTGTTTCGAAGCAATTGGGTCTAAAAGGTCACTGGAATTCAAGCGTTGTT
ACGCAGGACTTGATTGTATGTGGGGCAGTGATTGCTGGAGGTTTTTGGAT
GTTATGTGCGCATTTCCAAGGGAAGATGAGTGAACTAGTGTCATTTCAAG
CAAAGAATAAACGCCAGAGGCAGAAATTGCGGTTTAGGGAAGCTCGTGAT
AATAAATTCGCACGTGAGGTGTATGGGGAAGATTCAGACATGGCTCATTA
TTTTGGAACAGCGTATACAGCGAAAGGTAAGACAAAAGGTACAACTAGAG
GCATGGGTGCAAAGACTAGACGTTTCATAAATATGTATAACTTTGACCCA
ACTGAGTATTCTTTCGCCCGGTATATTGATCCATTAACTGGGTACACACT
GGATGAACAAGCTATAGTCGACTTGAACATGGTGCAAGATCATTTTGGCA
CTATTCGTGCACAACTGATAGATAATGATCTACTAGATAGACAGACTATT
AAAAACAAACCAGGAATTGAAGCATATTTTGTCAAAGACCTGGCCAAGCA
AATATTGAAAGTGGACTTGACACCGCATAACCCAACAAGAGTATGCGACA
AATCAGTAACTATAGCAGGTTTTCCGGACAGAGAGAACGAATTAAGACAA
ACTAACGCACCAGTGATGCTTCCTGCATCGGCACTTCCGAAGGAGAATCC
ATATGAAGATGAGAGTGTGGACTTTGAACATAAATCGACCTTTCATGGAG
TTAGGGACTATAATCCAATTGCAGTAAACATTTGTTGCTTGGAGAACATA
TCCGATGGGTATTCGTCGAAAATATTTGGAATTGGGTTTGGTTCGGTCAT
AATAACAAATCAGCACTTGTTTAGTCGCAACAATGGCACTTTAACTATTC
AGTCTCATCATGGAATCTACCACATCAAAAATACGACACAACTTAATCTG
TTTCCAATAAAAGAAAGGGATATAGTGTTAATTCAGTTACCAAAGGACTT
CCCTCCATTCTCTCAGAAACTAAAGTTCCGCCAGCCTATGAGTAATGAGA
AGGTGTGCCTTGTCGGAACAAATTTTCAAGAAAAATCTACCACAAGCACG
GTTTCTGAGTCAAGCATAATCTCGCAGAAGAACGGATCTCATTTTTATCG
TCATTGGATAAGCACTAAAGATGGGCAGTGTGGATTACCAGCTGTGGCAG
CAAAAGATGGAGCGATATTGGGTATACATAGTTTGACAAGTTTAGCAAAT
GATAGCAATTTCTTCATAGCTTTTCCTGAAAACTTTCATGAGGACTACTT
GAGCAAAATCACTGATCTGGACTGGATTAAACACTGGAAATTGAATGTCA
ACACAATAAGTTGGGGGTCTTTGAGTCTTGAACAAGGAAAACCAGATAAT
TTGTTTCGTTTAAGTAAGGACATAACAGCTTTGGATGTGGAGCCGGTGCA
GATGCAGAGTAAAGAAAACCAGTGGTTATATTCCCAGTTACAGGGAAATT
TGAAAGCAGTGGCAAAAACAACCAACCAGTTAGTAACTAAGCATGTTGTT
AAAGGAAAATGCATGTTATTTGAAACATATCTGCAGGTTGACAAAGAGGC
GGAAAGATATTTCCGTCCATTGATGGGTGCGTATCAGAAGAGCAGACTAA
ACAGGGAGGCTTATGTGAAGGATTTGTTCAAGTATGCACTTCCTATAACA
GTTGGCGCTGTTGACTGTGATAAGTTTGAAATGGCACTGGATTCCGTTGT
GTCCATGATGGAGAGAGCTGGATTTGACACATGCAATTTCGTAACCGATG
AATCCGAAATATTCTCGGCTTTGAATATGAAAGCGGCAGTAGGAGCCTTA
TATAGTGGAAAGAAGAGAGATTATTTCCAGAACTTCACAGACGAAGAGAA
AGAGCAAATTGTACGTGACAGTTGTTATCGATTATTTCAAGGAAAAATGG
GCGTTTGGAATGGGTCACTAAAAGCTGAACTCAGGCCAGTTGAAAAAGTA
GCACAAAACAAAACGCGTTCGTTTACAGCAGCGCCATTGGATACCTTACT
AGGTGGAAAAGTGTGTGTTGATGACTTTAACAACAAGTTCTACTCTTTTA
ATTTAAAATGCCCTTGGAGTGTGGGGATGACCAAATTTTATAAAGGATGG
AACACACTATTGACAAGTTTGCCTGATGGTTGGATTTACTGTGATGCGGA
TGGGTCTCAATTTGATAGCTCTCTATCGCCATACTTGATTAACGCTGTCT
TAAACTTACGACTTCACTTCATGGAGGATTGTCCATTTGGTGAAACCATG
TTGAAAAATTTGTACACGGAAATCATTTATACCACGATTGCAACGCCAGA
CGGAACAATTGTAAAGAAGTTTAAAGGAAATAATAGTGGCCAGCCCTCGA
CAGTTGTGGACAATACTCTA------------------------------
--------------------------------------------------
--------------------------------------------------
--------------------------------------------------
--------------------------------------------------
--------------------------------------------------
--------------------------------------------------
--------------------------------------------------
--------------------------------------------------
--------------------------------------------------
--------------------------------------------------
--------------------------------------------------
--------------------------------------------------
--------------------------------------------------
--------------------------------------------------
--------------------------------------------------
--------------------------------------------------
--------------------------------------------------
--------------------------------------------------
--------------------------------------------------
--------------------------------------------------
--------------------------------------------------
--------------------------------------------------
--------------------------------------------------
--------------------------------------------------
--------------------------------------------------
--------------------------------------------------
--------------------------------------------------
--------------------------------------------------
--------------------------------------------------
--------------------------------------------------
--------------------------------------------------
--------------------------------------------------
---------
>MH886517 Tulip breaking virus isolate BC24 polyprotein gene, partial cds.
CGTACAGTTAGCAGGCCAGCGGGAGGAGTTGCAGGGGCAGTGCAAGAAGA
AGAGACAAAACGTACTGTGTGGCATTCAAGGACGGAAAAGGTGTCCTATC
GAAAGAAGGTCATCGCATTAACACGCTCGCAACTGGACAATGTTACGCAT
GCAACCATTAATATAATGCGTTCGCGTGGGTTGCAATTTGAGATAATTGG
CAGGAAGTGTGTGCGTGGTCGCTTCATTCGCAGGAAGGCAGGAACGTATG
CACAAGTCATACTGAAACATCATGCGGGTCACAGATATAAAAGAGACCTA
ATCACAGAAGAATTTTCTGAACGCATACTCCACAAGTGCTTGTCTAAGAC
ACATGGGGTGACTCTGCACCGAGCTGAGGACATAACGTATGGTGACAGTG
GCATAATTTTATTGCGCAAGGCGATAAGTGGCTGGTGTAGTTCCGCACCA
AAAGAAATGTTTGTGGTTCGAGGGAATCATGAGGGGAAACTGTATGACGC
GAGAATTAAAGTATCAAAATGGGTGGCTAAAACAATTCACCACTATTCAA
GTGCAAGCGAAAAATTTTGGAACGGCTTTGATGGGCAGTTCAGAAAACTA
CGATCACCTTCAATACCTCACACATGTAAAAGTGATTTCAGTGTAGTGGA
GTGTGGGCAAATCGCAGCCATCCTCTGCCAGGCGTTGTTTCCTTGTGGTA
AGATTACATGTAGAGAGTGCGCAATAGATTACAAGCAGCTAACCAAGCTG
GAGTTGGGTGAGAAATTGTTAACAGGTATCACAACAGCACGAACATTAAT
ATCAACAGAGTTTAAAGATTTTGAACACACACTAACTTTGTTGGATGTGA
TATCTGAGGTTTTGAGTGCACGAAACACAAATGTTGATGCATTTATGGAA
ACAAATCGATTAATCGGTGAGAGAGACACTTCACCTTTCAGACATATTAA
CAAGCTCAACACAATTCTAATAAAGGGGAGTGATATCACTAGTAGCGAGT
ATGCCGAAGCATCAAATCATGTATTGGAACTAGCTCGGTTCCAAAAGAAT
CGAACCGACAACATTGGTAAAGCCAACTTGAGTGTGTTCAGGAATAAAGT
CTCATCAAAGTCGCATATTAACTTGGATTTGATGTGTGATAACCAACTAG
ATCAAAATGGAAATTTCGTGTGGGGTAAACGAGGATATCACGCAAAAAGA
TTCTTATCAAATTACTTTGATATAGTTAACCCAGATAGTGGTTACCGGGA
GCATATCGTTCGCAAGGTGCCAAATGGACAGAGAAAATTGGCAGTTGGCA
AATTGATTGTTTCGACAAATTTCCAGACCTTTAGACAGGGAATGAAGGGA
GAACCAGTGCAGAAAATGCTATTAACAAATGAATGTGTGAGTAAGCGAGG
CAATAACTTCATTTACCCATGCTGCTGTGTAACACATGACGATGGCACAC
CAGTGGAATCTGAGTTCAAAATGCCCACAAAGAATCATTTAGTTATTGGT
AATGCGGGAGATGCAAAATTGGTGGATTTACCAACGGATGAAACACAAAC
GATGTACATAGCGAAAGAAGGGTTTTGCTACATTAATATTTTCTTCGCTA
TGCTCATAAATGTGCGTGAAGCTCAAGCAAAACCATTCACCAAAATGGTC
AGGGATGTTTTGATGGACAAGTTGGGTGTTTGGCCAACTCTTATGGATGT
AGCAACAGCGTGTCATTTGTTGACAGTGTTTTATCCGGATACATTAAGCG
CTGAGTTGCCAAGAATTATGGT--GGATCATAACACAAAAACGTTGCACG
-TAGTTGATTCGTATGGTTCAGTTAGTACTGGTTATCATTTATTAAAAGC
AAACACAGTTAGTCAACTAATTTTATTTGCGAGTGACAGCCTTGAATCTG
AAATGAAACATTATAGAGTGGGGGGAAAATTCAATGGACAAATGAGCGAG
GATATTTCCATTAAACTCCTTATAAAAGGCATCTACAGACCAAAACTGAT
GGAGGAAATCTTTACAGAAGAGCCCTATTTGCTATGCTTGAGCCTAATTT
CACCGGGCGTTCTACTGGCTTTGTTTAATAGTGGTTCATTGGAAAGAGCT
ACTCAAATGTGGATAACGCAGGACAGAAGTGTAGCTCAAATATTCTCGAT
CTTGTCCATGTTGGCTTTAAAAATTTCTGTGTCACGTGCTTTGGATGAAC
AAATGTCACTAATCTCATCTAATGCTGGGAGCTTGTTGAAAGCGTTGGAT
GGGACGTTCACTAGACATCTTTCGGTGTACTCGGCTCAGACATTGTTAAT
GAGACTGGATGGTAAGCATCACACCGATTCATCTTTGCTGGGATCAGGAT
ATTCCTTATTGTGTAAGGACACAACAGAGTTAATGGAAAAAAGCTATCTG
GCGGAGTTGGAGAGTTCCTGGCAAGAGTTAAGCTGGTGGGAAAAGTTATC
ATACATCATGCAATCATCAAAACGACGAAAACTTACTATGGTCGTGTTAA
TCCCTCAAGGAAAAGCAGATTTGAAAGGCAGATACGACGTATCATGGAAA
GTGCTAGCTGGAGAAACATGCAATAAAATTTATTCCAAAGTAACAGGGTG
TAAGTTACGGTTACAACAACGAGCTTATTCATTCATTGGTAGGCAGGTTT
GTGGAACCATTTCACTAACCAGATACTTATGTCCAGAAATTGTGAGATTC
TTGAATGTGCTTGTTGTTGTAAGTCTAATACTGAGATTGATAAATGGCAT
AAATGGATTTTTGACTGAGTATTTGAATATGAAGCGAAAATCAGCAATCA
ATGGGGAAGACGCAGCCTGGGCGAAAATCAATCGACTACATGAAGCTCTG
ACCCAAAAATTAGGTAGTGCACCAACTTTATTTGAATTTCAGACATATTT
GTCAGGTTGGGATGAGGAGCTATCCAAAGTGCATAGTAACCACATAAAAG
ATTGCAATACAGAAGTGGTGGAATTTCAAGCTAAATCAAACGATGCACAA
AAATTGGAGCAAGTAGTCGCGTTCATCTCACTAATATTGATGTTATTTGA
CGCTGAGCGTAGTGATTGTGTGTACAAAATATTAAATAAATTAAAAGGTT
TGATGAGTACCATAACATATGAACCAGTGCGGTTTCAGAGCTTGGATGAC
ATACAATCAATTATCGAAGACAAAGAGTTAACCATAGATTTTGATTTGTC
TACTGATAATCATCAAATCAACAGACTTGGAGGGCCTACTTTTACACAAT
GGTGGAATAATCAATTGGAACGAAACAATGTCATCACGCACTATCGCACG
GAAGGGCATTTCATGGAGTTTACTAGAGCAAACGCCGCAGCAGTGTCAAA
TGACATAGCTCATGGAACATACAATGACATTCTTGTGAGAGGCGCTGTGG
GGTCAGGAAAGTCCACAGGATTGCCATTTTTCTTGAGCAAGAAGGGTTCA
GTCCTGATGTTGGAGCCTACAAGACCTCTAGCTGAGAATGTATTTAAGCA
ATTAAAAGGTGAACCATTCTTAACAAACCCGACACTTAAGATGAGGGGCA
CAACGTCCTTTGGATCATCACCAATTACAATCATGACTAGTGGGTATGCG
TTTCACTATTATGCAAATAATCCAACACAATTGGCAGAGTTGAGTTTCAT
AATCCTCGATGAGTGCCATGTGCATGATAGCTCAGCTATGGCGTTTAGGT
GTTTATTGCACGAATACAACTTCTCTGGAAAGATTCTGAAAGTCTCAGCA
ACACCGCCAGGGCGTGAATGTGAATTCAAAACTCAATTTCCTGTAAAGCT
GTTGATTGAAGAGCATCTTACATTTCAACAATTCGTCGCAAATCAAGGAA
CGGGTGCTAATAGTGATGTTACTAGTCACGGGGATAACATTCTGGTGTAT
GTGGCTAGTTACAGTGAAGTGGATAATCTCAGTAAAGCTTTGCTGGATAA
GAATTATCGTGTGACTAAGGTGGATGGTCGAACAATGAAAGTGGGTAGCG
TTGAGATACAAACAATGGGAACACCAACTAAGAAGCACTTTATAGTCGCC
ACAAATATTATTGAGAATGGCGTCACACTTGACATTGACGTCGTTGTGGA
TTTTGGCACTAAAGTTGTACCAGAGTTGGACATTGACACGCGGTTAATAC
GATATGCGAAAAATAGCGTCTCATTTGGCGAGCGAATTCAGAGATTGGGA
AGAGTTGGAAGAAACAAAGATGGGGTTGCCTTAAGAATTGGACACACAGA
GAAGGGATTGGTTGCTGTTCCCGCTATGACGGCAACTGAGGCAGCGTTTT
TGTGTTTTGCACATGGGCTGCCAGTGATGACGAATGGAGTGTCAACTAAT
CTTTTGGCTAATTGCACTGTACCTCAAGCGCGTGTTATGATGCAATTTGA
ATTGAATCCTTTTTACACAGTCAATTTTGTGCGGTTTGATGGTTCAATGC
ATCCGATGATTCACAAGTTATTGGTGCCGTACAAATTACGTGATTCTGAA
ATTATTCTAAATAAAATGGCAATACCAAATCAAAGTGTTAGCACGTGGGC
GACTGCGAAAGAGTATGCGTTTCAGGGAATGAAAATGAGTATCCCAGATG
ATGTGCGTATCCCTTTTCACTCCCGCGAGATACCCGACAGGTTGCATGAA
GCTATTTGGGGTGTTGTGATGAAGCATAAAGGAGATGCGGGATTTGGGAG
AGTTAGTAGTGCGAGTGCTTGCAAAATCGCGTACACACTGCAAACAGACT
TATCAGCAATTCAACGAACAGTGCAAATATTGGAAAAACTTATTGAGAAT
GAGCTGAAGAAACAAGCGTATTTCAAGAATATTACGAGCGCTTCGTGTTC
AAGCTCATTTTCTTTGGTCAGTATCGCAAATGCTATCCGATCACGTCACA
TTGCGGATCATACAACTGAGAACATTAGTATTCTGCAAGCTGCCAAGAAT
CAATTGATGGAGTTCAGAAACATCAGCGTTGATTTGGATTTTCCTACACG
AATTGAACCTTTTGGAGCATTAGAGTGTGTTCAATTCCAATCGATGGAGG
GTGTTTCGAAGCAATTGGGTCTAAAAGGTCACTGGAATTCAAGCGTTGTT
ACGCAGGACTTGATTCGGAGTGGGGAAGTGATTGCTGGAGGTTTTTGGAT
GTTATGTGCGCATTTCCAAGGGAAGATGAGTGAACTAGTGTCATTTCAAG
CAAAGAATAAACGCCAGAGGCAGAAATTGCGGTTTAGGGAAGCCCGTGAT
AATAAATTCGCACGTGAGGTGTATGGGGAAGATTCAGACATGGCTCATTA
TTTTGGAACAGCGTATACAGCGAAAGGTAAGACAAAAGGTACAACTAGAG
GCATGGGTGCAAAGACTAGACGTTTCATAAATATGTATAACTTTGACCCA
ACTGAGTATTCTTTCGCCCGGTATATTGATCCATTAACTGGGTACACACT
GGATGAACAAGCTATAGTCGACTTGAACATGGTGCAAGATCATTTTGGCA
CTATTCGTGCACAACTGATAGATAATGATCTACTAGATAGACAGACTATT
AAAAACAAACCAGGAATTGAAGCATATTTTGTCAAAGACCTGGCCAAGCA
AATATTGAAAGTGGACTTGACACCGCATAACCCAACAAGAGTATGCGACA
AATCAGTAACTATAGCAGGTTTTCCGGACAGAGAGAACGAATTAAGACAA
ACTAACGCACCAGTGATGCTTCCTGCATCGGCACTTCCAAAGGAGAATCC
ATATGAAGATGAGAGTGTGGACTTTGAACATAAATCGACCTTTCATGGAG
TTAGGGACTATAATCCAATTGCAGTAAACATTTGTTGCTTGGAGAACATA
TCCGATGGGTATTCGTCGAAAATATTTGGAATTGGGTTTGGTTCGGTCAT
AATAACAAATCAGCACTTGTTTAGTCGCAACAATGGCACTTTAACTATTC
AGTCTCACCATGGAATCTACCACATCAAAAATACGACACAACTTAATCTG
TTTCCAATAAAAGAAAGGGATATAGTGTTAATTCAGTTACCAAAGGACTC
CCCCCCATTCTCTCAGAAACTAAAGTTCCGCCAGCCTATGAGTAATGAGA
AGGTGTGCCTTGTCGGAACAAATTTTCAAGAAAAATCTACCACAGGCATG
GATTCTGAGTCAAGCATAATCTCGCAGAAGAACGGATCTCATTTTTATCG
TCACTGGATAAGCACTAAAGATGGGCAGTGTGGATTAGCAGCTGTGGCAG
CAAAAGATGGAGCGATATTGGGTATACATAGTTTGACAAGTTTAGCAAAT
GATAGCAATTTCTTCATAGCTTTTCCTGAAAACTTTCATGAGGACTACTT
GAGCAAAATCACTGATCTGGACTGGATTAAACACTGGAAATTGAATGTCA
ACACAATAAGTTGGGGGTCTTTGAGTCTTGAACAAGGAAAACCAGATAAT
TTGTTTCGTTTAAGTAAGGACATAACAGCTTTGGATGTGGAGCCGGTGCA
GATGCAGAGTAAAGAAAACCAGTGGTTATATTCCCAGTTACAGGGAAATT
TGAAAGCAGTGGCAAAAACAACCAACCAGTTAGTAACTAAGCATGTTGTT
AAAGGAAAATGCATGTTATTTGAAACATATCTGCAGGTTGACAAAGAGGC
GGAAAGATATTTCCGTCCATTGATGGGTGCGTATCAGAAGAGCAGACTAA
ACAGGGAGGCTTATGTGAAGGATTTGTTCAAGTATGCACTTCCTATAACA
GTTGGCGCTGTTGACTGTGATAAGTTTGAAATGGCACTGGATTCCGTTGT
GTCCATGATGGAGAGAGCTGGATTTGACACATGCAATTTCGTAACCGACG
AATCCGAAATATTCTCGGCTTTGAATATGAAAGCGGCAGTAGGAGCCTTA
TATAGTGGAAAGAAGAGAGATTATTTCCAGAACTTCACAGACGAAGAGAA
AGAGCAAATTGTACGTGACAGTTGTTATCGATTATTTCAAGGAAAAATGG
GCGTTTGGAATGGGTCACTAAAAGCTGAACTTAGGCCAGTTGAAAAAGTA
GCACAAAACAAAACGCGTTCGTTTACAGCAGCGCCATTGGATACCTTACT
AGGTGGAAAAGTGTGTGTTGATGACTTTAACAACAAGTTCTACTCTTTCA
ATTTAAAATGCCCTTGGAGTGTGGGGATGACCAAATTTTATAAAGGATGG
AACACACTATTGACAAGTTTGCCTGATGGTTGGATTTACTGTGATGCGGA
TGGGTCTCAATTTGATAGCTCTCTATCGCCATACTTGATTAACGCTGTCT
TAAACTTACGACTTCACTTCATGGAGGATTGTCCATTTGGTGAAACCATG
TTGAAAAATTTGTACACGGAAATCATTTATACGCCGATTGCAACGCCTGC
TAACTGTACGGAGCAGAAGTTGCTACGTACAGTTAGCGGCCAGCCCACGA
CAGTTGTGGACAATACTCTAATGGTGATATTAGCCATGCACTACTCTTTA
CACATGTTAAATCTGGAGTGTGTCATGGATGATTGTTGCCGTTACTTTGT
CAATGGGGATGATTTATTACTGGCTGTGCATCCTGACTTTAGTTATATAC
TTGATGCATTGAGCAACACGTTCGAGCAGTTGGGTTTGAATTACAATTTT
GACTCACGAACTACGAAGAAAGAAGACTTGTGGTTTATGTCACATAAAGG
CTTAGAGCGTGATGGAATATACATACCAAAATTAGAGCCGGAGCGTATTG
TGTCAATTCTGGAGTGGGATAGGTCCATTGAACCAGTCCACAGATTGGAA
GCTATCTGTGCATCGATGATAGAAGCGTGGGGTTATACAGAATTGTTACA
TGAAATACGGAGATTTTATTATTGGGTGTTAAATCAAGCGCCATACACGG
AACTGTCTAAAGAAGGAAAAGCGCCTTATCTATCTGAAGTGGCACTGACG
GCTCTATATATGGGCAAGGAATCAGAAAGTATTGAAATTGAAAAATATAT
CCACCAAATTGACAATTGGTGTGATCATGATGACATTGAATCAGTTCAGT
TTCAAGCAGACGAAACAATCAATGCTGGTAGAAGAGACGTAGCATCAACT
AGCGGTAGCAAATCAGTTGCCACACCAGCTGCTGAATCTTCTCAAAAAGA
CAAAGATGTTGATGCAGGCACAACAGCTACATTCGAAATTCCAAGACTGA
AGGCCATATCGTCAAAGTTGGTGCTACCAAAATTTCGTGGAAAGAAAATG
GTAAACTTGGAACATTTATTAAACTACAACCCGGAGCAAGTGGATCTATC
AAACACAAGATCCACGCATAAACAGTTTGATGCGTGGTTTGAGGGTGTTA
AAGCAGACTATGAACTAGATGATGCTCAAATGGGTGTTGTTTGTAATGGA
TTAATGGTTTGGTGCATTGAAAATGGGACATCACCGAACATAAATGGAAT
GTGGGTTATGATGGATGGTGAGTCACAAGTTGAATACCCGATAAGACCAA
TCATCGAACACGCGAAACCCACTTTGCGCCAGATAATGGCACACTTTTCA
GCGCTAGCTGAAGCGTATATTGAGATGAGAAACTACCAACAACCATACAT
GCCACGGTACGGCCTGCAGCGAAATTTAACCGACATGAGCCTGGCACGCT
TTGCTTTTGACTTCTATGAAATGACTTCAAAAACACCAATCCGAGCACGA
GAAGCACACCTGCAGATGAAAGCGGCAGCTCTACGCAACTCAAACAACAA
GTTATTTGGGTTGGATGGTAATGTCGGAACACAAGGAGAGGACACGGAGA
GACACACTACTGATGATGTTAATAGGAACATGCACACCCTCATGGGAGCG
CGCGGTATTTAATTTGTCTCGGTTCGAAAGACCCTACG-AACTATAATAT
ATATTAGTTGTACTATGTATTCAATCAACCCGTAATGGTATCCTTCCTTT
AGCTTATTCTCATAAGCACCAGTGAGGTGTTACCTTCCAGTGTGTTTATT
GAGGATGAGAATCGAGCTTGTTTGTGTGCGGAGTTCACCAGAGAGGTTAC
CTCGTG-TGTGATTTCGGCTAATTTAC-AAGTGAGAG-------------
---------
>KF442402 Tulip breaking virus polyprotein gene, partial cds.
--------------------------------------------------
--------------------------------------------------
--------------------------------------------------
--------------------------------------------------
--------------------------------------------------
--------------------------------------------------
--------------------------------------------------
--------------------------------------------------
--------------------------------------------------
--------------------------------------------------
--------------------------------------------------
--------------------------------------------------
--------------------------------------------------
--------------------------------------------------
--------------------------------------------------
--------------------------------------------------
--------------------------------------------------
--------------------------------------------------
--------------------------------------------------
--------------------------------------------------
--------------------------------------------------
--------------------------------------------------
-------------------------------------------------G
ACGGGAACGGAAATTTCGTGTGGGGTAAACGAGGATATCACGCAAAGAGA
TTCTTATCAAATTACTTTGATATAGTTAACCCAGATAGTGGTTACCGGGA
GCATATCATTCGCAAGGTGCCAAATGGACAGAGAAAATTGGCAGTTGGCA
AATTGATTGTTTCGACAAATTTCGAGACCTTTCGACAGGGAATGAAGGGA
GAACCAGTGCAGAAGATGCTATTAACAAATGAATGTGTGAGTAAGCGAGG
CAATAACTTCATTTACCCATGCTGCTGTGTAACACATGACGATGGCACAC
CAGTGGAATCTGAATTCAAAATGCCCACAAAGAATCATTTAGTTATTGGT
AACGCGGGAGATGCAAAATTGGTGGATTTACCAACGGATGAAACACAAAC
GATGTACATAGCGAAAGAAGGGTTTTGCTACATTAATATTTTCTTCGCTA
TGCTCATAAATGTGCGTGAATCTCAAGCAAAACCATTCACCAAAATGGTC
AGGGATGTTTTGATGGACAAATTGGGTGTTTGGCCAACTCTTATGGATGT
AGCAACAGCGTGTCATTTGTTGACAGTGTTTTATCCGGATACATTGAGCG
CTGAGTTGCCAAGAATTATGGGTGGGATCATAACACAAAAACTTTGCACG
GTAGTTGACTCGTATGGTTCAGTTAGCACTGGTTATCATTTATTGAAAGC
AAACACAGTTAGTCAACTAATTTTATTTGCGAGTGACAGCCTTGAATCTG
AAATGAAACATTATAGAGTGGGGGGAAAATTCAATGGACGAATGAGCGAG
GATATTTCCATTAAACTCCTTATAAAAGGCATCTACAGACCAAAACTGAT
GGAGGAAATCTTTACAGAAGAGCCCTATTTGCTATGCTTGAGCCTAATTT
CACCGGGCGTTCTACTGGCTTTGTTTAATAGTGGTTCATTGGAAAGAGCC
ACTCAAATGTGGATAACGCAGGACAGAAGTGTAGCTCAAATATTCTCGAT
CTTGTCCATGTTGGCACTAAAAATTTCTGTGTCACGTGCTTTGGATGAAC
AAATGTCACTAATCTCATCTAATGCTGGGAGCTTGTTGAAAGCGTTGGAT
GGGACGTTCACTAGACATCTTTCGGTGTACTCGGCTCAGACATTGTTAAT
GAGACTGGATAGCAAGCATCACACCGATTCATCTTTGCTGGGATCAGGAT
ATTCCTTATTGTGTAAGGACACAACAGAGTTAATGGAAAAAAGCTATCTG
GCGGAGTTGGAGAGTTCCTGGCAAGAGTTAAGCTGGTGGGAAAAGTTATC
ATACATCATGCAATCATCAAAACGACGAAAACTTACTATGGTCGTGTTAA
TCCCTCAAGGAAAAGCAGATTTGAAAGGCAGATACGACGTATCATGGAAA
GTGCTAGCTGGAGAAACATGCAATAAAATTTATTCCAAAGTAACAGGGTG
TAAGTTACGGTTACAACAACGAGCTTATTCATTTATTGGTAGGCAGGTTT
GTGGAACCATTTCACTAACCAGATACTTATGTCCAGAAATTGTGAGATTC
TTGAATGTGCTTGTTGTTGTAAGTCTAATACTGAGATTGATAAATGGCAT
AAATGGATTTTTGACTGAGTATTTGAATATGAAGCGAAAATCAGCAATCA
ATGCGGAAGACGTAGCCTGGGCGAAAATCAATCGACTACATGAAGCTCTA
ACCCAAAAATTAGGTAGTGCACCAACTTTATTTGAATTTCAGACATATTT
GTCAGGTTGGGATGAGGAGCTATCCAAAGTGCATAGTAACCACATAAAAG
ATTGCAATACAGAAGTGGTGGAATTTCAAGCTAAATCAAACGATGCACAA
AAATTGGAGCAAGTAGTCGCGTTCATCTCACTAATATTGATGTTATTTGA
CGCTGAGCGTAGTGATTGTGTGTACAAAATATTAAATAAATTAAAAGGTT
TGATGAGTACCATAACATATGAACCAGTGCGGTTTCAGAGCTTGGATGAC
ATACAATCAATTATCGAAGACAAAGAGTTAACCATAGATTTTGATTTGTC
TACTGATAATCATCAAATCAACAGACTTGGAGGGCCAACTTTTACACAAT
GGTGGAATAATCAATTGGAACGAAACAATGTCATCACGCACTATCGCACG
GAAGGGCATTTCATGGAGTTTACTAGAGCAAACGCCGCAGCAGTGTCAAA
TGACATAGCTCATGGAACATACAATGACATTCTTGTGAGAGGCGCTGTGG
GGTCAGGAAAGTCCACAGGATTGCCATTTTTCTTGAGCAAGAAGGGTTCC
AGTCTGATGTTGGAGCCTACAAGACCTCTAGCTGAGAATGTATTTAAGCA
ATTAAAGGGTGAACCATTCTTAACAAATCCGACACTTAAGATGAGGGGCA
CAACGTCCTTTGGATCATCACCAATTACAATCATGACTAGTGGATATGCG
TTTCACTATTATGCAAATAATCCAACACAATTGGCAGAGTTGAGTTTCAT
AATCCTCGATGAGTGCCATGTGCATGATAGCTCAGCTATGGCGTTTAGGT
GTTTATTGCACGAATACAACTTCTCCGGAAAGATTTTGAAAGTCTCAGCA
ACACCGCCAGGGCGTGAATGTGAATTCAAAACTCAATTTCCTGTAAAGCT
GTTGATTGAAGAGCATCTTACATTTCAACAATTCGTCGCAAATCAAGGAA
CGGGTGCTAATAGTGATGTCACTAGTCACGGGGACAACATTCTGGTGTAT
GTGGCTAGCTACAGTGAAGTGGACAATCTCAGTAAAGCTTTGCTGGATAA
GAATTATCGTGTGACTAAGGTGGATGGTCGAACAATGAAAGTGGGTAGCG
TTGAGATACAAACGATGGGAACACCAACCAAGAAGCACTT----------
--------------------------------------------------
--------------------------------------------------
--------------------------------------------------
--------------------------------------------------
--------------------------------------------------
--------------------------------------------------
--------------------------------------------------
--------------------------------------------------
--------------------------------------------------
--------------------------------------------------
--------------------------------------------------
--------------------------------------------------
--------------------------------------------------
--------------------------------------------------
--------------------------------------------------
--------------------------------------------------
--------------------------------------------------
--------------------------------------------------
--------------------------------------------------
--------------------------------------------------
--------------------------------------------------
--------------------------------------------------
--------------------------------------------------
--------------------------------------------------
--------------------------------------------------
--------------------------------------------------
--------------------------------------------------
--------------------------------------------------
------------TATAGTCGCC----------------------------
--------------------------------------------------
--------------------------------------------------
--------------------------------------------------
--------------------------------------------------
--------------------------------------------------
--------------------------------------------------
--------------------------------------------------
--------------------------------------------------
--------------------------------------------------
--------------------------------------------------
--------------------------------------------------
--------------------------------------------------
--------------------------------------------------
--------------------------------------------------
--------------------------------------------------
--------------------------------------------------
--------------------------------------------------
--------------------------------------------------
--------------------------------------------------
--------------------------------------------------
--------------------------------------------------
--------------------ACCAAC------------------------
--------------------------------------------------
--------------------------------------------------
--------------------------------------------------
--------------------------------------------------
--------------------------------------------------
--------------------------------------------------
--------------------------------------------------
--------------------------------------------------
--------------------------------------------------
--------------------------------------------------
--------------------------------------------------
--------------------------------------------------
--------------------------------------------------
--------------------------------------------------
--------------------------------------------------
--------------------------------------------------
--------------------------------------------------
--------------------------------------------------
--------------------------------------------------
--------------------------------------------------
--------------------------------------------------
--------------------------------------------------
--------------------------------------------------
--------------------------------------------------
--------------------------------------------------
--------------------------------------------------
--------------------------------------------------
--------------------------------------------------
--------------------------------------------------
--------------------------------------------------
--------------------------------------------------
--------------------------------------------------
--------------------------------------------------
--------------------------------------------------
--------------------------------------------------
--------------------------------------------------
--------------------------------------------------
--------------------------------------------------
--------------------------------------------------
--------------------------------------------------
--------------------------------------------------
--------------------------------------------------
--------------------------------------------------
--------------------------------------------------
--------------------------------------------------
--------------------------------------------------
--------------------------------------------------
--------------------------------------------------
--------------------------------------------------
--------------------------------------------------
---------
>X63630 Tulip mosaic virus gene for coat protein. (Japan-Tulipa)
--------------------------------------------------
--------------------------------------------------
--------------------------------------------------
--------------------------------------------------
--------------------------------------------------
--------------------------------------------------
--------------------------------------------------
--------------------------------------------------
--------------------------------------------------
--------------------------------------------------
--------------------------------------------------
--------------------------------------------------
--------------------------------------------------
--------------------------------------------------
--------------------------------------------------
--------------------------------------------------
--------------------------------------------------
--------------------------------------------------
--------------------------------------------------
--------------------------------------------------
--------------------------------------------------
--------------------------------------------------
--------------------------------------------------
--------------------------------------------------
--------------------------------------------------
--------------------------------------------------
--------------------------------------------------
--------------------------------------------------
--------------------------------------------------
--------------------------------------------------
--------------------------------------------------
--------------------------------------------------
--------------------------------------------------
--------------------------------------------------
--------------------------------------------------
--------------------------------------------------
--------------------------------------------------
--------------------------------------------------
--------------------------------------------------
--------------------------------------------------
--------------------------------------------------
--------------------------------------------------
--------------------------------------------------
--------------------------------------------------
--------------------------------------------------
--------------------------------------------------
--------------------------------------------------
--------------------------------------------------
--------------------------------------------------
--------------------------------------------------
--------------------------------------------------
--------------------------------------------------
--------------------------------------------------
--------------------------------------------------
--------------------------------------------------
--------------------------------------------------
--------------------------------------------------
--------------------------------------------------
--------------------------------------------------
--------------------------------------------------
--------------------------------------------------
--------------------------------------------------
--------------------------------------------------
--------------------------------------------------
--------------------------------------------------
--------------------------------------------------
--------------------------------------------------
--------------------------------------------------
--------------------------------------------------
--------------------------------------------------
--------------------------------------------------
--------------------------------------------------
--------------------------------------------------
--------------------------------------------------
--------------------------------------------------
--------------------------------------------------
--------------------------------------------------
--------------------------------------------------
--------------------------------------------------
--------------------------------------------------
--------------------------------------------------
--------------------------------------------------
--------------------------------------------------
--------------------------------------------------
--------------------------------------------------
--------------------------------------------------
--------------------------------------------------
--------------------------------------------------
--------------------------------------------------
--------------------------------------------------
--------------------------------------------------
--------------------------------------------------
--------------------------------------------------
--------------------------------------------------
--------------------------------------------------
--------------------------------------------------
--------------------------------------------------
--------------------------------------------------
--------------------------------------------------
--------------------------------------------------
--------------------------------------------------
--------------------------------------------------
--------------------------------------------------
--------------------------------------------------
--------------------------------------------------
--------------------------------------------------
--------------------------------------------------
--------------------------------------------------
--------------------------------------------------
--------------------------------------------------
--------------------------------------------------
--------------------------------------------------
--------------------------------------------------
--------------------------------------------------
--------------------------------------------------
--------------------------------------------------
--------------------------------------------------
--------------------------------------------------
--------------------------------------------------
--------------------------------------------------
--------------------------------------------------
--------------------------------------------------
--------------------------------------------------
--------------------------------------------------
--------------------------------------------------
--------------------------------------------------
--------------------------------------------------
--------------------------------------------------
--------------------------------------------------
--------------------------------------------------
--------------------------------------------------
--------------------------------------------------
--------------------------------------------------
--------------------------------------------------
--------------------------------------------------
--------------------------------------------------
--------------------------------------------------
--------------------------------------------------
--------------------------------------------------
--------------------------------------------------
--------------------------------------------------
--------------------------------------------------
--------------------------------------------------
--------------------------------------------------
--------------------------------------------------
--------------------------------------------------
--------------------------------------------------
--------------------------------------------------
--------------------------------------------------
--------------------------------------------------
--------------------------------------------------
--------------------------------------------------
-----GCATTGAGCAACACGTTCGAGCAGTTGGGTTTGAATTACAATTTT
GACTCACGAACTACGAAGAAAGAAGACTTGTGGTTTATGTCACATAAAGG
CTTAGAGCGTGATGGAATATACATACCAAAATTAGAGCCGGAGCGTATTG
TGTCAATTCTGGAGTGGGATAGGTCCATTGAACCAGTCCACAGATTGGAA
GCTATCTGTGCATCGATGATAGAAGCGTGGGGTTATACAGAATTGTTACA
TGAAATACGGAGATTTTATTATTGGGTGTTAAATCAAGCGCCATACACGG
AACTGTCTAAAGAAGGAAAAGCGCCTTATCTATCTGAAGTGGCACTGACG
GCTCTATATATGGGCAAGGAATCAGAAAGTATTGAAATCGAAAAATATAT
CCACCAAATTGACAATTGGTGTGATCATGATGACATTGAATCAGTTCAGT
TTCAAGCAGACGAAACAATCAATGCTGGTAGAAGAGACGTAGCATCAACT
AGCGGTAGCAAATCAGTTGCCACACCAGCTGCTGAATCTTCTCAAAAAGA
CAAAGATGTTGATGCAGGCACAACAGCTACATTCGAAATTCCAAGACTGA
AGGCCATATCGTCAAAGTTGGTGCTACCAAAATTTCGTGGAAAGAAAATA
GTAAACTTGGAACATCTATTAAACTACAACCCGGAGCAAGTGGATCTATC
AAACACAAGATCCACGCATAAACAGTTTGATGCGTGGTTTGAGGGTGTTA
AAGCAGACTATGAACTAGATGATGCTCAAATGGGTGTTGTTTGTAATGGA
TTAATGGTTTGGTGCATTGAAAATGGGACATCACCGAACATAAATGGAAT
GTGGGTTATGATGGATGGTGAGTCACAAGTTGAATACCCGATAAGACCAA
TCATCGAACACGCGAAACCCACTTTGCGCCAGATAATGGCACACTTTTCA
TCGCTAGCTGAGGCGTACATTGAGAAGAGAAATTATGAAAGACCATACAT
GCCCAGATATGGTCTACAGCGAAATTTAACCGACATGAGTTTGGCAAGAT
ATGCATTTGACTTTTATGAGATGACTTCAAAAACTTCTAATCGGGCTAGA
GAAGCACATATCCAAATGAAGGCAGCTGCATTACGCAATTCAAACAGCAA
GTTATTTGGATTGGATGGTAATGTCGGAACACAAGGAGAGGACACGGAGA
GACACACTACTGATGATGTTAATAGGAACATGCACACCCTCATGGGAGCG
CGCGGTATTTAATTTGTCTCGGTTCGAAAGACCCTACG-AACTATAATAT
ATATTAGTTGTACTATGTATTCAATCAACCCGTAATGGTATCCTTCCTTT
AGCTTATTCTCATAAGCACCAGTGAGGTGTTACCTTCCAGTGTGTTTATT
GAGGATGAGAATCGAGCTTGTTTGTGTGCGGAGTTCACCAGAGAGGTTAC
CTCGTG-TGTGATTTCGGCTAATTTAC-AAGTGAGAG-------------
---------
>MK368783_675-2_Tulip_breaking_virus_(Hungary_Nyarsapat-Tulipa_Barbados)
CGG-----------------------------------------------
--------------------------------------------------
--------------------------------------------------
--------------------------------------------------
--------------------------------------------------
--------------------------------------------------
--------------------------------------------------
--------------------------------------------------
--------------------------------------------------
--------------------------------------------------
--------------------------------------------------
--------------------------------------------------
--------------------------------------------------
--------------------------------------------------
--------------------------------------------------
--------------------------------------------------
--------------------------------------------------
--------------------------------------------------
--------------------------------------------------
--------------------------------------------------
--------------------------------------------------
--------------------------------------------------
--------------------------------------------------
--------------------------------------------------
--------------------------------------------------
--------------------------------------------------
--------------------------------------------------
--------------------------------------------------
--------------------------------------------------
--------------------------------------------------
--------------------------------------------------
--------------------------------------------------
--------------------------------------------------
--------------------------------------------------
--------------------------------------------------
--------------------------------------------------
--------------------------------------------------
--------------------------------------------------
--------------------------------------------------
--------------------------------------------------
--------------------------------------------------
--------------------------------------------------
--------------------------------------------------
--------------------------------------------------
--------------------------------------------------
--------------------------------------------------
--------------------------------------------------
--------------------------------------------------
--------------------------------------------------
--------------------------------------------------
--------------------------------------------------
--------------------------------------------------
--------------------------------------------------
--------------------------------------------------
--------------------------------------------------
--------------------------------------------------
--------------------------------------------------
--------------------------------------------------
--------------------------------------------------
--------------------------------------------------
--------------------------------------------------
--------------------------------------------------
--------------------------------------------------
--------------------------------------------------
--------------------------------------------------
--------------------------------------------------
--------------------------------------------------
--------------------------------------------------
--------------------------------------------------
--------------------------------------------------
--------------------------------------------------
--------------------------------------------------
--------------------------------------------------
--------------------------------------------------
--------------------------------------------------
--------------------------------------------------
--------------------------------------------------
--------------------------------------------------
--------------------------------------------------
--------------------------------------------------
--------------------------------------------------
--------------------------------------------------
--------------------------------------------------
--------------------------------------------------
--------------------------------------------------
--------------------------------------------------
--------------------------------------------------
--------------------------------------------------
--------------------------------------------------
--------------------------------------------------
--------------------------------------------------
--------------------------------------------------
--------------------------------------------------
--------------------------------------------------
--------------------------------------------------
--------------------------------------------------
--------------------------------------------------
--------------------------------------------------
--------------------------------------------------
--------------------------------------------------
--------------------------------------------------
--------------------------------------------------
--------------------------------------------------
--------------------------------------------------
--------------------------------------------------
--------------------------------------------------
--------------------------------------------------
--------------------------------------------------
--------------------------------------------------
--------CAACAACAGTGGGC----------------------------
--------------------------------------------------
--------------------------------------------------
--------------------------------------------------
--------------------------------------------------
--------------------------------------------------
--------------------------------------------------
--------------------------------------------------
--------------------------------------------------
--------------------------------------------------
--------------------------------------------------
--------------------------------------------------
--------------------------------------------------
--------------------------------------------------
--------------------------------------------------
--------------------------------------------------
--------------------------------------------------
--------------------------------------------------
--------------------------------------------------
--------------------------------------------------
--------------------------------------------------
--------------------------------------------------
--------------------------------------------------
--------------------------------------------------
--------------------------------------------------
--------------------------------------------------
--------------------------------------------------
--------------------------------------------------
--------------------------------------------------
--------------------------------------------------
--------------------------------------------------
--------------------------------------------------
--------------------------------------------------
--------------------------------------------------
--------------------------------------------------
--------------------------------------------------
--------------------------------------------------
--------------------------------------------------
--------------------------------------------------
-----------------------------------------AGCCTTCAA
CAGTTGTGGACAATACTCTAATGGTGATATTAGCCATGCACTACTCTTTA
AACATGTTAAATCTGGAGCATGTCATGGATGATTGTTGCCGTTACTTTGT
CAATGGAGATGATTTGTTACTGGCTGTGCATCCTGATTTTGAGTATATAC
TTGATGCATTGAGCAACACGTTCGAGCAGTTGGGTTTGAATTATAATTTT
GACTCACGAACTACGAAGAAAGAAAATCTGTGGTTTATGTCGCATAAGGG
CTTGGAGCGTGACGGAATCTATATACCAAAATTAGAGCCGGAGCGCATTG
TGTCAATTTTGGAGTGGGATAGGTCCATTGAACCAGTTCACAGATTGGAA
GCCATTTGTGCATCGATGATAGAAGCGTGGGGTTATACAGAATTGTTACA
TGAAATACGAAAATTTTATTATTGGGTGTTAAGCCAAGCGCCATACACAG
AGCTATCTAAAGAAGGAAAAGCGCCCTATCTATCTGAAGTGGCATTGACA
GCTCTATATATGGGCAAGGACTCAGAGAGTAGTGAAATTGAAAAATACAT
CCAACAAATCAATAATTGGCGCGATTGTGATGACATTGAATCAGTTCAGT
TTCAAGCAGACGAAACAATTAATGCTGGTAGGAGAGATGTAGCATCAACT
AGCGGCAACAAATCCGTTGCCACACCAGCTGCTGAATCTTCTCAAAAAGA
CAAAGATGTTGATGCAGGCACAACAGCCACATTTGAAATCCCAAGACTGA
AAGCCATATCGTCAAAGTTGGTATTACCAAAATTTCGTGGAAAGAAAATA
GTAAACTTGGAACATTTATTAAACTACAACCCGGAGCAAGTGGATCTATC
AAACACAAGATCCACGCATAAACAATTTGATGCGTGGTTTGAGGGTGTTA
AAGCAGACTATGAACTAGATGATGTTCAAATGGGTGTTGTTTGTAATGGA
TTAATGGTTTGGTGCATTGAGAATGGGACATCACCGAACATAAATGGAAT
GTGGGTTATGATGGATGGTGAATCACAGGTTGAGTATCCAATAAAACCAA
TCATCGAACACGCGAAACCCACTTTGCGACAGATAATGGCGCACTTTTCA
TCGCTAGCTGAGGCGTACATTGAAAAGAGAAACTATGAAAGACCATACAT
GCCCAGATATGGTTTACAGCGCAATTTAACCGACATGAGTTTGGCAAGAT
ATGCATTTGACTTTTACGAGATGACTTCGAAAACCCCTAATCGGGCTAGA
GAAGCACATATTCAAATGAAGGCAGCTGCATTACGCAATTCAAACAGCAA
GTTATTTGGATTGGATGGTAATGTCGGAACACAAGGAGAGGACACGGAGA
GACACACTACTGATGATGTTAATAGGAACATGCACACCCTCATGGGAGTG
CGCGGTATTTAATTTGTCTCGGTTTGAAAGACCCTACGCAACTATAATAT
ATATTAGTTGTACTATGTATTCAATCAACCCGTAATGGTATCCTTCCTTT
AGCTTATTTTCATAAGCACCAGTGAGGTGTTACCTTCCAGTGTGTTTATT
GAGGATGAGAATCGAGCTTGTTTGTGTGCGGAGTTCACCAGAGAGGTTAC
CTCCGTGTGTGATTTCGGCTAATTTGCCAAGTGAGAGAAAAAAAAAAAAA
AAAA-----
>MK368786_705-1_Tulip_breaking_virus_(Hungary_Budapest-Tulipa_Crystal_Beauty)
CGG-----------------------------------------------
--------------------------------------------------
--------------------------------------------------
--------------------------------------------------
--------------------------------------------------
--------------------------------------------------
--------------------------------------------------
--------------------------------------------------
--------------------------------------------------
--------------------------------------------------
--------------------------------------------------
--------------------------------------------------
--------------------------------------------------
--------------------------------------------------
--------------------------------------------------
--------------------------------------------------
--------------------------------------------------
--------------------------------------------------
--------------------------------------------------
--------------------------------------------------
--------------------------------------------------
--------------------------------------------------
--------------------------------------------------
--------------------------------------------------
--------------------------------------------------
--------------------------------------------------
--------------------------------------------------
--------------------------------------------------
--------------------------------------------------
--------------------------------------------------
--------------------------------------------------
--------------------------------------------------
--------------------------------------------------
--------------------------------------------------
--------------------------------------------------
--------------------------------------------------
--------------------------------------------------
--------------------------------------------------
--------------------------------------------------
--------------------------------------------------
--------------------------------------------------
--------------------------------------------------
--------------------------------------------------
--------------------------------------------------
--------------------------------------------------
--------------------------------------------------
--------------------------------------------------
--------------------------------------------------
--------------------------------------------------
--------------------------------------------------
--------------------------------------------------
--------------------------------------------------
--------------------------------------------------
--------------------------------------------------
--------------------------------------------------
--------------------------------------------------
--------------------------------------------------
--------------------------------------------------
--------------------------------------------------
--------------------------------------------------
--------------------------------------------------
--------------------------------------------------
--------------------------------------------------
--------------------------------------------------
--------------------------------------------------
--------------------------------------------------
--------------------------------------------------
--------------------------------------------------
--------------------------------------------------
--------------------------------------------------
--------------------------------------------------
--------------------------------------------------
--------------------------------------------------
--------------------------------------------------
--------------------------------------------------
--------------------------------------------------
--------------------------------------------------
--------------------------------------------------
--------------------------------------------------
--------------------------------------------------
--------------------------------------------------
--------------------------------------------------
--------------------------------------------------
--------------------------------------------------
--------------------------------------------------
--------------------------------------------------
--------------------------------------------------
--------------------------------------------------
--------------------------------------------------
--------------------------------------------------
--------------------------------------------------
--------------------------------------------------
--------------------------------------------------
--------------------------------------------------
--------------------------------------------------
--------------------------------------------------
--------------------------------------------------
--------------------------------------------------
--------------------------------------------------
--------------------------------------------------
--------------------------------------------------
--------------------------------------------------
--------------------------------------------------
--------------------------------------------------
--------------------------------------------------
--------------------------------------------------
--------------------------------------------------
--------------------------------------------------
--------------------------------------------------
--------GAACAACAGTGGGC----------------------------
--------------------------------------------------
--------------------------------------------------
--------------------------------------------------
--------------------------------------------------
--------------------------------------------------
--------------------------------------------------
--------------------------------------------------
--------------------------------------------------
--------------------------------------------------
--------------------------------------------------
--------------------------------------------------
--------------------------------------------------
--------------------------------------------------
--------------------------------------------------
--------------------------------------------------
--------------------------------------------------
--------------------------------------------------
--------------------------------------------------
--------------------------------------------------
--------------------------------------------------
--------------------------------------------------
--------------------------------------------------
--------------------------------------------------
--------------------------------------------------
--------------------------------------------------
--------------------------------------------------
--------------------------------------------------
--------------------------------------------------
--------------------------------------------------
--------------------------------------------------
--------------------------------------------------
--------------------------------------------------
--------------------------------------------------
--------------------------------------------------
--------------------------------------------------
--------------------------------------------------
--------------------------------------------------
--------------------------------------------------
-----------------------------------------AGCCTTCGA
CAGTTGTGGACAATACTCTAATGGTGATATTAGCCATGCACTACTCTTTA
AACATGTTAAATCTGGAGCATGTCATGGATGATTGTTGCCGTTACTTTGT
CAATGGAGATGATTTGTTACTGGCTGTGCATCCTGATTTTGAGTATATAC
TTGATGCATTGAGCAACACGTTCGAGCAGTTGGGTTTGAATTATAATTTT
GACTCACGAACTACGAAGAAAGAAAATCTGTGGTTTATGTCGCATAAGGG
CTTGGAGCGTGACGGAATCTATATACCAAAATTAGAGCCGGAGCGCATTG
TGTCAATTTTGGAGTGGGATAGGTCCATTGAACCAGTTCACAGATTGGAA
GCCATTTGTGCATCGATGATAGAAGCGTGGGGTTATACAGAATTGTTACA
TGAAATACGAAAATTTTATTATTGGGTGTTAAGCCAAGCGCCATACACAG
AGCTATCTAAAGAAGGAAAAGCGCCCTATCTATCTGAAGTGGCATTGACA
GCTCTATACATGGGCAAGGACTCAGAGAGTAGTGAAATTGAAAAATACAT
CCAACAAATCAATAATTGGCGCGATTGTGATGACATTGAATCAGTTCAGT
TTCAAGCAGACGAAACAATTAATGCTGGTAGGAGAGATGTAGCATCAACT
AGCGGCAACAAATCCGTTGCCACACCAGCTGCTGAATCTTCTCAAAAAGA
CAAAGATGTTGATGCAGGCACAACAGCCACATTTGAAATCCCAAGACTGA
AAGCCATATCGTCAAAGTTGGTATTACCAAAATTTCGTGGAAAGAAAATA
GTAAACTTGGAACATTTATTAAACTACAACCCGGAGCAAGTGGATCTATC
AAACACAAGATCCACGCATAAACAATTTGATGCGTGGTTTGAGGGTGTTA
AAGCAGACTATGAACTAGATGATGTTCAAATGGGTGTTGTTTGTAATGGA
TTAATGGTTTGGTGCATTGAGAATGGGACATCACCGAACATAAACGGAAT
GTGGGTTATGATGGATGGTGAATCACAGGTTGAGTGTCCAATAAAACCAA
TCATTGAACACGCGAAACCCACTTTGCGACAGATAATGGCGCACTTTTCA
TCGCTAGCTGAGGCGTACATTGAAAAGAGAAACTATGAAAGACCATACAT
GCCCAGATATGGTTTACAGCGCAATTTAACCGACATGAGTTTGGCAAGAT
ATGCATTTGACTTTTACGAGATGACTTCGAAAACCCCTAATCGGGCTAGA
GAAGCACATATTCAAATGAAGGCAGCTGCATTACGCAATTCAAACAGCAA
GTTATTTGGATTGGATGGTAATGTCGGAACACAAGGAGAGGACACGGAGA
GACACACTACTGATGATGTTAATAGGAACATGCACACCCTCATGGGAGTG
CGCGGTATTTAATTTGTCTCGGTTTGAAAGACCCTACGCAACTATAATAT
ATATTAGTTGTACTATGTATTCAATCAACCCGTAATGGTATCCTTCCTTT
AGCTTATTTTCATGAGCACCAGTGAGGTGTTACCTTCCAGTGTGTTTATT
GAGGATGAGAATCGAGCTTGTTTGTGTGCGGAGTTCACCAGAGAGGTTAC
CTC-GTGTGTGATTTCGG-TAATTTGC-AAGTGAGAGAAAAAAAAAAAAA
AAAA-----
>KT923168_Tulip_breaking_virus_(Netherlands-Tulipa)
--------------------------------------------------
--------------------------------------------------
--------------------------------------------------
--------------------------------------------------
--------------------------------------------------
--------------------------------------------------
--------------------------------------------------
--------------------------------------------------
--------------------------------------------------
--------------------------------------------------
--------------------------------------------------
--------------------------------------------------
--------------------------------------------------
--------------------------------------------------
--------------------------------------------------
--------------------------------------------------
--------------------------------------------------
--------------------------------------------------
--------------------------------------------------
--------------------------------------------------
--------------------------------------------------
--------------------------------------------------
--------------------------------------------------
--------------------------------------------------
--------------------------------------------------
--------------------------------------------------
--------------------------------------------------
--------------------------------------------------
--------------------------------------------------
--------------------------------------------------
--------------------------------------------------
--------------------------------------------------
--------------------------------------------------
--------------------------------------------------
--------------------------------------------------
--------------------------------------------------
--------------------------------------------------
--------------------------------------------------
--------------------------------------------------
--------------------------------------------------
--------------------------------------------------
--------------------------------------------------
--------------------------------------------------
--------------------------------------------------
--------------------------------------------------
--------------------------------------------------
--------------------------------------------------
--------------------------------------------------
--------------------------------------------------
--------------------------------------------------
--------------------------------------------------
--------------------------------------------------
--------------------------------------------------
--------------------------------------------------
--------------------------------------------------
--------------------------------------------------
--------------------------------------------------
--------------------------------------------------
--------------------------------------------------
--------------------------------------------------
--------------------------------------------------
--------------------------------------------------
--------------------------------------------------
--------------------------------------------------
--------------------------------------------------
--------------------------------------------------
--------------------------------------------------
--------------------------------------------------
--------------------------------------------------
--------------------------------------------------
--------------------------------------------------
--------------------------------------------------
--------------------------------------------------
--------------------------------------------------
--------------------------------------------------
--------------------------------------------------
--------------------------------------------------
--------------------------------------------------
--------------------------------------------------
--------------------------------------------------
--------------------------------------------------
--------------------------------------------------
--------------------------------------------------
--------------------------------------------------
--------------------------------------------------
--------------------------------------------------
--------------------------------------------------
--------------------------------------------------
--------------------------------------------------
--------------------------------------------------
--------------------------------------------------
--------------------------------------------------
--------------------------------------------------
--------------------------------------------------
--------------------------------------------------
--------------------------------------------------
--------------------------------------------------
--------------------------------------------------
--------------------------------------------------
--------------------------------------------------
--------------------------------------------------
--------------------------------------------------
--------------------------------------------------
--------------------------------------------------
--------------------------------------------------
--------------------------------------------------
--------------------------------------------------
--------------------------------------------------
--------------------------------------------------
--------------------------------------------------
--------------------------------------------------
--------------------------------------------------
--------------------------------------------------
--------------------------------------------------
--------------------------------------------------
--------------------------------------------------
--------------------------------------------------
--------------------------------------------------
--------------------------------------------------
--------------------------------------------------
--------------------------------------------------
--------------------------------------------------
--------------------------------------------------
--------------------------------------------------
--------------------------------------------------
--------------------------------------------------
--------------------------------------------------
--------------------------------------------------
--------------------------------------------------
--------------------------------------------------
--------------------------------------------------
--------------------------------------------------
--------------------------------------------------
--------------------------------------------------
--------------------------------------------------
--------------------------------------------------
--------------------------------------------------
--------------------------------------------------
--------------------------------------------------
--------------------------------------------------
--------------------------------------------------
--------------------------------------------------
--------------------------------------------------
--------------------------------------------------
--------------------------------------------------
--------------------------------------------------
--------------------------------------------------
--------------------------------------------------
--------------------------------------------------
--------------------------------------------------
--------------------------------------------------
--------------------------------------------------
--------------------------------------------------
--------------------------------------------------
--------------------------------------------------
--------------------------------------------------
--------------------------------------------------
--------------------------------------------------
--------------------------------------------------
--------------------------------------------------
-------------------------------------GAATCAGTTCAGT
TTCAAGCAGACGAAACAATCAATGCTGGTAGAAGAGACGTAGCATCAACT
AGCGGTAGCAAATCAGTTGCCACACCAGCTGCTGAATCTTCTCAAAAAGA
CAAAGATGTTGATGCAGGCACAACAGCTACATTCGAAATTCCAAGACTGA
AGGCCATATCGTCAAAGTTGGTGCTACCAAAATTTCGTGGAAAGAAAATA
GTAAACTTGGAACATCTATTAAACTACAACCCGGAGCAAGTGGATCTATC
AAACACAAGATCCACGCATAAACAGTTTGATGCGTGGTTTGAGGGTGTTA
AAGCAGACTATGAACTAGATGATGCTCAAATGGGTGTCGTTTGTAATGGA
TTAATGGTTTGGTGCATTGAGAATGGGACATCACCGAACATAAATGGAAT
GTGGGTTATGATGGATGGTGAATCACAGGTTGAGTATCCAATAAAACCAA
TCATCGAACACGCGAAACCCACTTTGCGACAGATAATGGCGCACTTTTCA
TCGCTAGCTGAGGCGTACATTGAAAAGAGAAACTATGAAAGACCATACAT
GCCCAGATATGGTTTACAGCGCAATTTAACCGACATGAGTTTGGCAAGAT
ATGCATTTGACTTTTACGAGATGACTTCGAAAACCCCTAATCGGGCTAGA
GAAGCACATATTCAAATGAAGGCAGCTGCATTACGCAATTCAAACAGCAA
GTTATTTGGATTGGATGGTAATGTCGGAACACAAGGAGAGGACACGGAGA
GACACACTACTGATGATGTTAATAGGAACATGCACACCCTCATGGGAGTG
CGCGGTATTTAATTTGTCTCGGTTCGAAAGACC-----------------
--------------------------------------------------
--------------------------------------------------
--------------------------------------------------
--------------------------------------------------
---------
